# Supplementary material for: Comprehensive Analysis of the Immunogenomics of Triple-Negative Breast Cancer Brain Metastases From LCCC1419
Source: Front Oncol. 2022 Jul 27;12:818693. doi: 10.3389/fonc.2022.818693 (PMC9387304; doi:10.3389/fonc.2022.818693)
Supplement: Supplemental Figure 1 — Samples included in immunohistochemical and sequencing (RNA and DNA) analyses. Primary breast tumor, BrM, and normal blood specimens from a total of 25 patients with BrM from TNBC were included in the analyses. Matched blood was analyzed by DNA sequencing as a comparison for tumor WES for identification of somatic variants. Final sample numbers by tissue and analysis type are provided. [file DataSheet_1.zip]

Archive with 4 entries (4 files):
- Supp Data 1.xlsx
- Supp Data 2.xlsx
- Supp Data 3.xlsx
- Supp Figs and Table_1419_for upload.pdf
