# Supplementary material for: Comprehensive Analysis of the Immunogenomics of Triple-Negative Breast Cancer Brain Metastases From LCCC1419
Source: Front Oncol. 2022 Jul 27;12:818693. doi: 10.3389/fonc.2022.818693 (PMC9387304; doi:10.3389/fonc.2022.818693)
Supplement: Supplemental Figure 1 — Samples included in immunohistochemical and sequencing (RNA and DNA) analyses. Primary breast tumor, BrM, and normal blood specimens from a total of 25 patients with BrM from TNBC were included in the analyses. Matched blood was analyzed by DNA sequencing as a comparison for tumor WES for identification of somatic variants. Final sample numbers by tissue and analysis type are provided. [file DataSheet_1.zip › Supp Data 1.xlsx]

## Sheet: 32_IGS
KardosChai_ImSuppress	Kardos J and Chai S et al. JCI insights 2016; PMID:27699256	CD274	IDO1	FASLG	CTLA4	PDCD1	LAG3	HAVCR2	PDCD1LG2	IL10	TNF	TGFB1	IL12A	PTGS2	NA	NA	NA	NA	NA	NA	NA	NA	NA	NA	NA	NA	NA	NA	NA	NA	NA	NA	NA	NA	NA	NA	NA	NA	NA	NA	NA	NA	NA	NA	NA	NA	NA	NA	NA
IglesiaVincent_BCell	Iglesia MD et al. Clinical Cancer Research 2014; PMID:24916698	FAM30A	TNFRSF17	FCRL5	POU2AF1	CD79A	BMS1P20	ADAM6	NUGGC	MEI1	CD79B	PAX5	FCER2	FCRL2	CXCR5	CD19	FCRLA	BLK	FCRL1	MS4A1	CNR2	BANK1	TNFRSF13B	NA	NA	NA	NA	NA	NA	NA	NA	NA	NA	NA	NA	NA	NA	NA	NA	NA	NA	NA	NA	NA	NA	NA	NA	NA	NA
Bindea_THelper	Bindea G et al. Immunity 2013; PMID:24138885	ICOS	LRBA	ITM2A	FAM111A	PHF10	NUP107	SEC24C	NAP1L4	BATF	ASF1A	FRYL	SRSF10	YME1L1	TRA	RPA1	UBE2L3	ANP32B	DDX50	BORA	PPP2R5C	SLC25A12	ATF2	CD28	GOLGA8A	NA	NA	NA	NA	NA	NA	NA	NA	NA	NA	NA	NA	NA	NA	NA	NA	NA	NA	NA	NA	NA	NA	NA	NA
Bindea_Th1_Cells	Bindea G et al. Immunity 2013; PMID:24138885	IFNG	LTA	APBB2	DOK5	IL12RB2	APOD	ZBTB32	CD38	CSF2	CTLA4	CD70	DPP4	EGFL6	BST2	DUSP5	LRP8	IL22	DGKI	CCL4	GGT1	LRRN3	SYNGR3	ATP9A	BTG3	CMAHP	HBEGF	SGCB	NA	NA	NA	NA	NA	NA	NA	NA	NA	NA	NA	NA	NA	NA	NA	NA	NA	NA	NA	NA	NA
Bindea_Th2_Cells	Bindea G et al. Immunity 2013; PMID:24138885	PMCH	AHI1	PTGIS	CXCR6	EVI5	IL26	MB	NEIL3	GSTA4	PHEX	SMAD2	CENPF	ANK1	ADCY1	NA	LAIR2	SNRPD1	MICAL2	DHFR	WDHD1	BIRC5	SLC39A14	HELLS	LIMA1	CDC25C	CDC7	GATA3	NA	NA	NA	NA	NA	NA	NA	NA	NA	NA	NA	NA	NA	NA	NA	NA	NA	NA	NA	NA	NA
Bindea_Th17_Cells	Bindea G et al. Immunity 2013; PMID:24138885	IL17A	IL17RA	RORC	NA	NA	NA	NA	NA	NA	NA	NA	NA	NA	NA	NA	NA	NA	NA	NA	NA	NA	NA	NA	NA	NA	NA	NA	NA	NA	NA	NA	NA	NA	NA	NA	NA	NA	NA	NA	NA	NA	NA	NA	NA	NA	NA	NA	NA
Bindea_TReg	Bindea G et al. Immunity 2013; PMID:24138885	FOXP3	NA	NA	NA	NA	NA	NA	NA	NA	NA	NA	NA	NA	NA	NA	NA	NA	NA	NA	NA	NA	NA	NA	NA	NA	NA	NA	NA	NA	NA	NA	NA	NA	NA	NA	NA	NA	NA	NA	NA	NA	NA	NA	NA	NA	NA	NA	NA
Rody_IL8	Rody A et al. Breast Cancer Res 2011; PMID:21978456	CXCL1	CXCL8	CXCL2	NA	NA	NA	NA	NA	NA	NA	NA	NA	NA	NA	NA	NA	NA	NA	NA	NA	NA	NA	NA	NA	NA	NA	NA	NA	NA	NA	NA	NA	NA	NA	NA	NA	NA	NA	NA	NA	NA	NA	NA	NA	NA	NA	NA	NA
Bindea_aDC	Bindea G et al. Immunity 2013; PMID:24138885	CCL1	EBI3	IDO1	LAMP3	OAS3	NA	NA	NA	NA	NA	NA	NA	NA	NA	NA	NA	NA	NA	NA	NA	NA	NA	NA	NA	NA	NA	NA	NA	NA	NA	NA	NA	NA	NA	NA	NA	NA	NA	NA	NA	NA	NA	NA	NA	NA	NA	NA	NA
Bindea_DC	Bindea G et al. Immunity 2013; PMID:24138885	CD209	CCL17	HSD11B1	CCL13	CCL22	PPFIBP2	NPR1	NA	NA	NA	NA	NA	NA	NA	NA	NA	NA	NA	NA	NA	NA	NA	NA	NA	NA	NA	NA	NA	NA	NA	NA	NA	NA	NA	NA	NA	NA	NA	NA	NA	NA	NA	NA	NA	NA	NA	NA	NA
Bindea_Eosinophils	Bindea G et al. Immunity 2013; PMID:24138885	IL5RA	ADGRE1	KCNH2	CCR3	GALC	TKTL1	NA	CLC	THBS1	HIST1H1C	CYSLTR2	HRH4	RNASE2	CAT	LRP5L	SYNJ1	THBS4	PTGDR2	KBTBD11	ABHD2	TIPARP	SMPD3	MYO15B	TGIF1	RRP12	CD101	HES1	RCOR3	EPN2	TRMO	SIAH1	ACACB	NA	NA	NA	NA	NA	NA	NA	NA	NA	NA	NA	NA	NA	NA	NA	NA
Bindea_iDC	Bindea G et al. Immunity 2013; PMID:24138885	CD1B	VASH1	F13A1	MMP12	FABP4	CLEC10A	SYT17	MS4A6A	CTNS	GUCA1A	CARD9	CD1E	ABCG2	CD1A	PPARG	RAP1GAP	SLC7A8	GSTT1	PDXK	FZD2	CSF1R	HS3ST2	CH25H	LMAN2L	SLC26A6	BLVRB	NUDT9	PREP	DCSTAMP	TACSTD2	CD1C	NA	NA	NA	NA	NA	NA	NA	NA	NA	NA	NA	NA	NA	NA	NA	NA	NA
Bindea_Mast_Cells	Bindea G et al. Immunity 2013; PMID:24138885	PRG2	CTSG	SLC18A2	CPA3	TPSB2	MS4A2	TPSAB1	GATA2	HDC	ELANE	VWA5A	CMA1	HPGDS	MLPH	ADCYAP1	SIGLEC6	CALB2	SLC24A3	KIT	TAL1	ABCC4	PPM1H	MAOB	HPGD	SCG2	PTGS1	CEACAM8	MPO	NR0B1	LINC01140	NA	NA	NA	NA	NA	NA	NA	NA	NA	NA	NA	NA	NA	NA	NA	NA	NA	NA
Bindea_Neutrophils	Bindea G et al. Immunity 2013; PMID:24138885	CSF3R	CYP4F3	VNN3	CXCR1	CXCR2	MME	FCGR3B	DYSF	KCNJ15	FCAR	CEACAM3	FPR2	NA	NA	NA	NA	NA	NA	NA	NA	NA	NA	NA	NA	NA	NA	NA	NA	NA	NA	NA	NA	NA	NA	NA	NA	NA	NA	NA	NA	NA	NA	NA	NA	NA	NA	NA	NA
Bindea_NK_CD56bright	Bindea G et al. Immunity 2013; PMID:24138885	RRAD	XCL1	TRAPPC9	FOXJ1	2021-03-06	DUSP4	PLA2G6	MADD	LPCAT4	MPPED1	MUC3B	NA	NA	NA	NA	NA	NA	NA	NA	NA	NA	NA	NA	NA	NA	NA	NA	NA	NA	NA	NA	NA	NA	NA	NA	NA	NA	NA	NA	NA	NA	NA	NA	NA	NA	NA	NA	NA
Bindea_NK_CD56dim	Bindea G et al. Immunity 2013; PMID:24138885	SPON2	KIR2DL3	GZMB	KIR3DS1	KIR3DL1	TTC38	PMEPA1	IL21R	KIR3DL2	KIR3DL3	KIR2DS5	NA	GTF3C1	KIR2DS1	S1PR5	NA	NA	NA	NA	NA	NA	NA	NA	NA	NA	NA	NA	NA	NA	NA	NA	NA	NA	NA	NA	NA	NA	NA	NA	NA	NA	NA	NA	NA	NA	NA	NA	NA
Bindea_NK_Cells	Bindea G et al. Immunity 2013; PMID:24138885	NA	GAGE2C	ZNF747	XCL1	XCL2	GNAS	SLC30A5	SGMS1	MCM3AP	TBXA2R	CDC5L	NA	FUT5	FGF18	MRC2	NA	PSMD4	PRX	ZNF205	APBB2	ZNF528	MAPRE3	BCL2	KANK2	ATL2	SPN	FZR1	PDLIM4	TRPV6	LDB3	ADARB1	PPP4R3A	TCTN2	TINAGL1	IGFBP5	ALDH1B1	NCR1	NA	NA	NA	NA	NA	NA	NA	NA	NA	NA	NA
Bindea_pDC	Bindea G et al. Immunity 2013; PMID:24138885	IL3RA	NA	NA	NA	NA	NA	NA	NA	NA	NA	NA	NA	NA	NA	NA	NA	NA	NA	NA	NA	NA	NA	NA	NA	NA	NA	NA	NA	NA	NA	NA	NA	NA	NA	NA	NA	NA	NA	NA	NA	NA	NA	NA	NA	NA	NA	NA	NA
Bindea_Tcm	Bindea G et al. Immunity 2013; PMID:24138885	CDC14A	USP9Y	PCNX1	ATM	FOXP1	KLF12	ST3GAL1	INPP4B	CASP8	KMT2A	PCM1	LOC441155	PHC3	NFATC3	FAM153B	TIMM8A	ATF7IP	REPS1	PSPC1	NMT2	HNRNPH1	STX16	CYLD	SNRPN	TRAF3IP3	NEFL	POLR2J2	AQP3	N4BP2L2-IT2	PDXDC2P-NPIPB14P	CLUAP1	DOCK9	NA	CREBZF	CEP68	TXK	SLC7A6	FYB1	MAP3K1	NA	NA	NA	NA	NA	NA	NA	NA	NA
Bindea_Tem	Bindea G et al. Immunity 2013; PMID:24138885	TRA	PRKY	EZR	GDPD5	NA	MEFV	SND1-IT1	FLI1	TBC1D5	DDX17	AKT3	EWSR1	TBCD	NFATC4	LTK	NA	NA	NA	NA	NA	NA	NA	NA	NA	NA	NA	NA	NA	NA	NA	NA	NA	NA	NA	NA	NA	NA	NA	NA	NA	NA	NA	NA	NA	NA	NA	NA	NA
Bindea_TFH	Bindea G et al. Immunity 2013; PMID:24138885	CHI3L2	CXCL13	CHGB	MYO7A	CDK5R1	ST8SIA1	PDCD1	KIAA1324	PVALB	ICA1	TSHR	HEY1	TOX	CXCR5	SLC7A10	SMAD1	POMT1	MRTFB	PTPN13	PASK	KCNK5	LDLRAD4	ZNF764	MYO6	SIRPG	THADA	MAGEH1	B3GAT1	MAF	SH3TC1	HIST1H4K	STK39	NA	NA	NA	NA	NA	NA	NA	NA	NA	NA	NA	NA	NA	NA	NA	NA
Bindea_Tgd	Bindea G et al. Immunity 2013; PMID:24138885	TRD	TARP	C1orf61	TRGV9	CD160	FEZ1	NA	NA	NA	NA	NA	NA	NA	NA	NA	NA	NA	NA	NA	NA	NA	NA	NA	NA	NA	NA	NA	NA	NA	NA	NA	NA	NA	NA	NA	NA	NA	NA	NA	NA	NA	NA	NA	NA	NA	NA	NA	NA
Vincent_IPRES_Responder	IPRES derrived Hugo/Lo 2016; our analysis of their data, genes up in responders; signature derived from PMID: 26997480	CDH1	LINC00221	OLIG1	HHATL	RNF43	TRIM51	CYP4F11	FXYD3	MRGPRX3	PLEKHB1	CPN1	HSPB2-C11orf52	LINC01443	MYO5B	ALDOB	GABRP	OLIG2	CRYAB	LINC01194	FCRLA	ITLN2	SLC44A5	CPS1	SPATS1	MYBPC1	ETNPPL	PURPL	USP2	ATP8A2	STOML3	LINC01152	HSPB2	CPB2	SHISA2	HOGA1	LRRC4B	C4orf19	CEACAM1	SLC24A5	EWSAT1	MYBPC2	PKD1L2	HRK	CES3	CYP39A1	LSR	ALDH3A1	ANKRD20A4
Vincent_IPRES_NonResponder	IPRES derrived Hugo/Lo 2016; our analysis of their data, genes up in non-responders; signature derived from PMID: 26997480	DHX9	S100PBP	FBXL12	C1orf174	PDIA6	FOXJ3	RNF166	RALY	AKAP8L	ZSWIM3	NPIPA1	COPA	MSH6	ARF4	RBMS2	TMSB10	TMEM107	XPOT	MRI1	GFPT1	TENT4A	RBMS1	TCF3	CDR2	DDX11	EDEM3	MTBP	SPATS2L	TPI1	GSN	STIL	CEP164	SERTAD3	AAK1	BUB1	ODF2	MCM6	MSANTD2	CHEK2	MYDGF	STMN1	LRFN4	DDX39A	CENPL	INSIG2	BRICD5	LIMS1	GGH
TGFB_Score	Thorsson V et al. Immunity 2018; PMID: 29628290	MMP3	MARCKSL1	IGF2R	LAMB1	SPARC	FN1	ITGA4	SMO	MMP19	ITGB8	ITGA5	NID1	TIMP1	SEMA3F	RHOQ	CTNNB1	MMP2	SERPINE1	EPHB2	COL16A1	EPHA2	TNC	JUP	ITGA3	TCF7L2	COL3A1	CDH6	WNT2B	ADAM9	DSP	HSPG2	ARHGAP1	ITGB5	IGFBP5	ARHGDIA	LRP1	IGFBP2	CTNNA1	LRRC17	MMP14	NEO1	EFNA5	ITGB3	EPHB3	CD44	IGFBP4	TNFRSF1A	RAC1
Module3_IFN_Score	Thorsson V et al. Immunity 2018; PMID: 29628290	IFI44	IFI44L	DDX58	IFI6	IFI27	IFIT2	IFIT1	IFIT3	CXCL10	MX1	OAS1	OAS2	OAS3	HERC5	SAMD9	HERC6	DDX60	RTP4	IFIH1	STAT1	TAP1	OASL	RSAD2	ISG15	NA	NA	NA	NA	NA	NA	NA	NA	NA	NA	NA	NA	NA	NA	NA	NA	NA	NA	NA	NA	NA	NA	NA	NA
Chang_Serum_Response_Up	Thorsson V et al. Immunity 2018; PMID: 29628290	CEP78	LSM3	LRRC40	STK17A	RPN1	JUNB	NUP85	FLNC	HMGN2	RPP40	UQCR10	AIMP2	CHEK1	VTA1	EXOSC8	CENPO	PNO1	SLC16A1	WDR77	UBE2J1	NOP16	NUDT1	SMC2	SLC25A5	NUP58	DLEU2	PDAP1	KYAT3	COX17	BCCIP	PLG	RGS8	SNRPC	PLK4	NUTF2	LSM4	SMS	EBNA1BP2	TEX30	VDAC1	PSMD14	MYCBP	SMURF2	GNG11	F3	IL7R	BRIP1	HNRNPA2B1
Cytolytic_Score	Log2 of CYT score; Roufas C et al. Front Oncol 2018; PMID: 29515971	PRF1	GZMA	NA	NA	NA	NA	NA	NA	NA	NA	NA	NA	NA	NA	NA	NA	NA	NA	NA	NA	NA	NA	NA	NA	NA	NA	NA	NA	NA	NA	NA	NA	NA	NA	NA	NA	NA	NA	NA	NA	NA	NA	NA	NA	NA	NA	NA	NA
IglesiaVincent_CD68	Iglesia MD et al. Clinical Cancer Research 2014; PMID:24916698	LRRC25	SIGLEC9	SIGLEC7	CD68	ITGAX	ADAP2	C3AR1	NA	NA	NA	NA	NA	NA	NA	NA	NA	NA	NA	NA	NA	NA	NA	NA	NA	NA	NA	NA	NA	NA	NA	NA	NA	NA	NA	NA	NA	NA	NA	NA	NA	NA	NA	NA	NA	NA	NA	NA	NA
IglesiaVincent_TCell	Iglesia MD et al. Clinical Cancer Research 2014; PMID:24916698	LINC00426	CST7	SPOCK2	GFI1	TIFAB	DCANP1	PDCD1	MAP4K1	PSTPIP1	CORO1A	SP140	FCRL3	ICOS	CTLA4	CXCL9	CRTAM	TESPA1	CCR2	CD40LG	CD38	SLAMF7	IRF4	LAX1	GVINP1	GPR174	SCML4	BTLA	CD8A	GZMK	GPR171	ZNF831	PTPRCAP	TBC1D10C	CXCR6	LY9	ACAP1	SIT1	TIGIT	LCK	SIRPG	CD247	SLA2	ITK	CD96	SH2D1A	CD5	CD3E	CD2
Hollern_FHTcell	T FH signature from the 2015 Nat Methods paper	BCL11B	CA8	CD2	CD247	CD27	CD3D	CD3G	CD40LG	CD69	CD7	CHI3L2	CTLA4	CXCL13	CXCR5	DGKA	FCMR	FOSB	FZD3	GPR19	GZMM	ICA1	ICOS	IL21	ITK	KLRB1	LAG3	LAT	LCK	LEF1	LTA	MAP4K1	MAP9	PASK	PDCD1	PGGHG	PTPRCAP	PVRIG	RGS1	RPL3P7	SH2D1A	SIK1	SIRPG	SLC7A10	ST8SIA1	TCF7	TNFRSF4	TRAC	TRAT1
Hollern_FHB	Hollern D. et al. Cell 2019; PMID: 31730857	BLK	CCL19	CD19	CD40LG	CD79A	FCRL1	FFAR1	IGHD	IGHG1	IGHG3	IGKC	IGLL5	IGLV7.43	IL9R	JCHAIN	MS4A1	NSG2	PAX5	SERP2	TRBV1	TRBV29.1	ZNF788P	NA	NA	NA	NA	NA	NA	NA	NA	NA	NA	NA	NA	NA	NA	NA	NA	NA	NA	NA	NA	NA	NA	NA	NA	NA	NA
[truncated: 1,069 more columns]

## Sheet: 64 IGS
KardosChai_ImSuppress	Kardos J and Chai S et al. JCI insights 2016; PMID:27699256	CD274	IDO1	FASLG	CTLA4	PDCD1	LAG3	HAVCR2	PDCD1LG2	IL10	TNF	TGFB1	IL12A	PTGS2	NA	NA	NA	NA	NA	NA	NA	NA	NA	NA	NA	NA	NA	NA	NA	NA	NA	NA	NA	NA	NA	NA	NA	NA	NA	NA	NA	NA	NA	NA	NA	NA	NA	NA	NA
IglesiaVincent_BCell	Iglesia MD et al. Clinical Cancer Research 2014; PMID:24916698	FAM30A	TNFRSF17	FCRL5	POU2AF1	CD79A	BMS1P20	ADAM6	NUGGC	MEI1	CD79B	PAX5	FCER2	FCRL2	CXCR5	CD19	FCRLA	BLK	FCRL1	MS4A1	CNR2	BANK1	TNFRSF13B	NA	NA	NA	NA	NA	NA	NA	NA	NA	NA	NA	NA	NA	NA	NA	NA	NA	NA	NA	NA	NA	NA	NA	NA	NA	NA
Palmer_BCell	Palmer C et al. BMC Genomics 2006; PMID:16704732	SLC22A3	IGKC	FGD2	SIDT2	CACNA2D2	USP6NL	CPSF2	UBR5	NIPAL4		WEE1	PMAIP1	SLC2A5	BEND4	SP140	GLDC	GSTZ1		EML6	FCRLA	LRMP	BTK	HLA-DMB		SAV1	PLEKHF2	STAG3	HHEX	LINC00926	WDR11	SSU72	CD19	SYNGR2		ZNF532	TRIM56	MEF2C	INPPL1	NFKBIE	JUP	EGR1	FCRL2	TBC1D1	ANKH	TRIO	RGS13	SSPN	ATG4A
Bindea_BCells	Bindea G et al. Immunity 2013; PMID:24138885	MS4A1	TCL1A	HLA-DOB	PNOC	FAM30A	CD19	CR2	FCRL2	BLK	IGHG1	COCH	OSBPL10	IGHA1	TNFRSF17	ABCB4	BLNK	GLDC	MEF2C	IGHM		SPIB	GNG7	IGKC	CD72	MICAL3	BCL11A	BACH2	IGL	CCR9	QRSL1	DTNB	HLA-DQA1	SCN3A	SLC15A2	NA	NA	NA	NA	NA	NA	NA	NA	NA	NA	NA	NA	NA	NA
Schmidt_BCell	Schmidt M et al Cancer Res 2008; PMID:18593943	MZB1	IGKC	IGH	IGHA1	IGLJ3	IGHM	IGHD	IGK	IGLL3P	IGLV1-44	IGLC1	GUSBP11	POU2AF1	IGLL5	IGHG1	JCHAIN	SEL1L3	CD38	IGHA2	IGHG2	CYAT1	IGHV4-31	IGHG3	IGHV3-23	IGHG4	NA	NA	NA	NA	NA	NA	NA	NA	NA	NA	NA	NA	NA	NA	NA	NA	NA	NA	NA	NA	NA	NA	NA
GO_BCR_Signaling	Gene Ontology terms 0050853 - GO:0050853; PMID:NA	BCAR1	BCL2	BLK	BTK	CD19	CD38	CD79A	CTLA4	KLHL6	LAT2	LCK	LIME1	LYN	MAPK1	MEF2C	MNDA	NCKAP1L	NFAM1	NFATC2	PIK3CD	PLCG2	PLEKHA1	PRKCB	PTPRC	SYK	TEC	VAV3	NA	NA	NA	NA	NA	NA	NA	NA	NA	NA	NA	NA	NA	NA	NA	NA	NA	NA	NA	NA	NA
Fan_IGG	Fan C et al. BMC Med Genomics 2011; PMID:21214954	CD27	IL2RG	CD79A	PIM2	POU2AF1	IGKC	IGLV3-25	IGL	JCHAIN	TNFRSF17	NTN3	CXCL8	HLA-C	LAX1	NA	NA	NA	NA	NA	NA	NA	NA	NA	NA	NA	NA	NA	NA	NA	NA	NA	NA	NA	NA	NA	NA	NA	NA	NA	NA	NA	NA	NA	NA	NA	NA	NA	NA
Rody_TNBC_BCell	Rody A et al. Breast Cancer Res 2011; PMID:21978456	IGHG3		GUSBP11	IGKV1D-13	IGKV1OR2-118	IGLL1	IGH	IGHG1	IGLC2	IGHD	IGLJ3	IGHM	IGKC	IGL	NA	NA	NA	NA	NA	NA	NA	NA	NA	NA	NA	NA	NA	NA	NA	NA	NA	NA	NA	NA	NA	NA	NA	NA	NA	NA	NA	NA	NA	NA	NA	NA	NA	NA
Palmer_CD8	Palmer C et al. BMC Genomics 2006; PMID:16704732	DUSP2	ADGRG1	CST7	FCGBP	S100B	ADRB2	KLRC4	CCL5	IL2RB	GNLY	KLRC1	CD8A	C1orf21		CCL4L2	TBX21	TSPAN32	KLRG1	PRF1	GZMH	NA	NA	NA	NA	NA	NA	NA	NA	NA	NA	NA	NA	NA	NA	NA	NA	NA	NA	NA	NA	NA	NA	NA	NA	NA	NA	NA	NA
IglesiaVincent_CD8	Iglesia MD et al. Clinical Cancer Research 2014; PMID:24916698	SCML4	BTLA	CD8A	GZMK	GPR171	ZNF831	PTPRCAP	TBC1D10C	CXCR6	LY9	ACAP1	SIT1	TIGIT	LCK	SIRPG	CD247	SLA2	ITK	CD96	SH2D1A	CD5	CD3E	CD2	CD3D	CXCR3	SLAMF6	IL2RG	UBASH3A	SLAMF1	PYHIN1	CD27	TRAT1	GZMA	TBX21	PTPN7	CCL5	NKG7	PRF1	CD48	SAMD3	CD3G	ZAP70	KLRK1	C16orf54	CD6	PRKCB	S1PR4	NA
Bindea_CD8_TCells	Bindea G et al. Immunity 2013; PMID:24138885	CD8A	CD8B	PF4	PRR5	SF1	LIME1	ARHGAP8	GZMM	SLC16A7	SRSF7	APBA2	HAUS3	LEPROTL1	GADD45A	ZFP36L2	KAT6A	ZEB1	ZNF609	MAPKAPK5-AS1	THUMPD1	VAMP2	ZNF91	ZNF22	TMC6	DNAJB1	FLT3LG	CDKN2AIP	TSC22D3	TBCC	RBM3	ABT1	TMEM259	CAMLG	PPP1R2	AES	KLF9	PRF1	NA	NA	NA	NA	NA	NA	NA	NA	NA	NA	NA
IglesiaVincent_TCell	Iglesia MD et al. Clinical Cancer Research 2014; PMID:24916698	LINC00426	CST7	SPOCK2	GFI1	TIFAB	DCANP1	PDCD1	MAP4K1	PSTPIP1	CORO1A	SP140	FCRL3	ICOS	CTLA4	CXCL9	CRTAM	TESPA1	CCR2	CD40LG	CD38	SLAMF7	IRF4	LAX1	GVINP1	GPR174	SCML4	BTLA	CD8A	GZMK	GPR171	ZNF831	PTPRCAP	TBC1D10C	CXCR6	LY9	ACAP1	SIT1	TIGIT	LCK	SIRPG	CD247	SLA2	ITK	CD96	SH2D1A	CD5	CD3E	CD2
Palmer_TCell	Palmer C et al. BMC Genomics 2006; PMID:16704732	SLC35D2	CD3E	S100A8	GATA3	GIPC1	CCL5	PRKCA	SLCO3A1	CEP85L	KLRB1	CD5	SH2D1A	S100A10	IL6ST	CD247	CD6	SBK1	GBP2	KLRG1	TIAM1	MYBL1	TACC3	RASGRP1	LAT	OSBP2	LIMA1	UPP1	RNF213	MAPKAPK5	ACVR2B	FYB1		HSPA1L	LEF1	MRPL27	LRIG1	RARRES3	DPP4	TRA	APBA2	SPOCK2	MLLT3	PCSK5	BCL11B	VIPR1	RUNX2	GALT	ITGA6
Bindea_TCells	Bindea G et al. Immunity 2013; PMID:24138885	CD3D	CD3G	CD28	TRAT1	PRKCQ	BCL11B	CD2	LCK	TRBC1	TRAC	ITM2A	SH2D1A	CD6	CD96	NCALD	GIMAP5	TRA	CD3E	SKAP1	NA	NA	NA	NA	NA	NA	NA	NA	NA	NA	NA	NA	NA	NA	NA	NA	NA	NA	NA	NA	NA	NA	NA	NA	NA	NA	NA	NA	NA
GO_TCR_Signaling	Gene Ontology terms 0050852 - GO:0050852; PMID:NA	BCAR1	BCL10	CACNB3	CARD11	CD247	CD3D	CD3E	CD3G	CD4	CHUK	CSK	ENAH	FOXP3	FYB1	FYN	GATA3	GRAP2	HLA-DMA	HLA-DMB	HLA-DOA	HLA-DOB	HLA-DPA1	HLA-DPB1	HLA-DQA1	HLA-DQA2	HLA-DQB1	HLA-DQB2	HLA-DRA	HLA-DRB1	HLA-DRB3	HLA-DRB4	HLA-DRB5	IKBKB	IKBKG	INPP5D	ITK	LAT	LCK	LCP2	MALT1	MAP3K7	MAPK1	NCK1	NFKB1	NFKBIA	PAG1	PAK1	PAK2
Rody_TNBC_TCell	Rody A et al. Breast Cancer Res 2011; PMID:21978456	CORO1A	LCK	GZMK	LAPTM5	IL10RA	CD27	SELL	CD48	CD2	TRBC1	CD3D	ITK	CD53	EVI2B	PTPRC	TRA	SAMSN1	PLAC8	CD52	ARHGAP25	NA	NA	NA	NA	NA	NA	NA	NA	NA	NA	NA	NA	NA	NA	NA	NA	NA	NA	NA	NA	NA	NA	NA	NA	NA	NA	NA	NA
Bindea_THelper	Bindea G et al. Immunity 2013; PMID:24138885	ICOS	LRBA	ITM2A	FAM111A	PHF10	NUP107	SEC24C	NAP1L4	BATF	ASF1A	FRYL	SRSF10	YME1L1	TRA	RPA1	UBE2L3	ANP32B	DDX50	BORA	PPP2R5C	SLC25A12	ATF2	CD28	GOLGA8A	NA	NA	NA	NA	NA	NA	NA	NA	NA	NA	NA	NA	NA	NA	NA	NA	NA	NA	NA	NA	NA	NA	NA	NA
Bindea_Th1_Cells	Bindea G et al. Immunity 2013; PMID:24138885	IFNG	LTA	APBB2	DOK5	IL12RB2	APOD	ZBTB32	CD38	CSF2	CTLA4	CD70	DPP4	EGFL6	BST2	DUSP5	LRP8	IL22	DGKI	CCL4	GGT1	LRRN3	SYNGR3	ATP9A	BTG3	CMAHP	HBEGF	SGCB	NA	NA	NA	NA	NA	NA	NA	NA	NA	NA	NA	NA	NA	NA	NA	NA	NA	NA	NA	NA	NA
Bindea_Th2_Cells	Bindea G et al. Immunity 2013; PMID:24138885	PMCH	AHI1	PTGIS	CXCR6	EVI5	IL26	MB	NEIL3	GSTA4	PHEX	SMAD2	CENPF	ANK1	ADCY1		LAIR2	SNRPD1	MICAL2	DHFR	WDHD1	BIRC5	SLC39A14	HELLS	LIMA1	CDC25C	CDC7	GATA3	NA	NA	NA	NA	NA	NA	NA	NA	NA	NA	NA	NA	NA	NA	NA	NA	NA	NA	NA	NA	NA
Bindea_Th17_Cells	Bindea G et al. Immunity 2013; PMID:24138885	IL17A	IL17RA	RORC	NA	NA	NA	NA	NA	NA	NA	NA	NA	NA	NA	NA	NA	NA	NA	NA	NA	NA	NA	NA	NA	NA	NA	NA	NA	NA	NA	NA	NA	NA	NA	NA	NA	NA	NA	NA	NA	NA	NA	NA	NA	NA	NA	NA	NA
Bindea_TReg	Bindea G et al. Immunity 2013; PMID:24138885	FOXP3	NA	NA	NA	NA	NA	NA	NA	NA	NA	NA	NA	NA	NA	NA	NA	NA	NA	NA	NA	NA	NA	NA	NA	NA	NA	NA	NA	NA	NA	NA	NA	NA	NA	NA	NA	NA	NA	NA	NA	NA	NA	NA	NA	NA	NA	NA	NA
Bindea_Cytotoxic_Cells	Bindea G et al. Immunity 2013; PMID:24138885	KLRF1	GNLY	CTSW	KLRB1	KLRK1	NKG7	GZMH	KLRD1	ZBTB16	RUNX3	APOL3	RORA	APBA2	SIGIRR	WHAMMP3	DUSP2	GZMA	NA	NA	NA	NA	NA	NA	NA	NA	NA	NA	NA	NA	NA	NA	NA	NA	NA	NA	NA	NA	NA	NA	NA	NA	NA	NA	NA	NA	NA	NA	NA
Rody_IL8	Rody A et al. Breast Cancer Res 2011; PMID:21978456	CXCL1	CXCL8	CXCL2	NA	NA	NA	NA	NA	NA	NA	NA	NA	NA	NA	NA	NA	NA	NA	NA	NA	NA	NA	NA	NA	NA	NA	NA	NA	NA	NA	NA	NA	NA	NA	NA	NA	NA	NA	NA	NA	NA	NA	NA	NA	NA	NA	NA	NA
IglesiaVincent_CD68	Iglesia MD et al. Clinical Cancer Research 2014; PMID:24916698	LRRC25	SIGLEC9	SIGLEC7	CD68	ITGAX	ADAP2	C3AR1	NA	NA	NA	NA	NA	NA	NA	NA	NA	NA	NA	NA	NA	NA	NA	NA	NA	NA	NA	NA	NA	NA	NA	NA	NA	NA	NA	NA	NA	NA	NA	NA	NA	NA	NA	NA	NA	NA	NA	NA	NA
Rody_LCK	Rody A et al. Breast Cancer Res 2009; PMID:19272155	ARHGAP15	KLRK1	SASH3	ARHGAP25	SLAMF1	GIMAP5	SH2D1A	CCR7	ITK	TRBV19	RAC2	CORO1A	PIK3CD	LPXN	PRKCB	STAT4	GMFG	SELPLG	FGL2	EVI2B	CSF2RB	GZMK	SAMSN1	GIMAP4	IRF8	NCKAP1L	IL10RA	TRAC	INPP5D	PLAC8	CCL5	CD247	LTB	IL2RG	HCLS1	IL7R	CD53		LCK	CD3D	CD27	GZMA	SELL	TRBV21-1	CD2	CD48	SLA	LCP2
Beck_Mac_CSF1	Beck et al clin Cancer Research 2009; PMID:19188147	ADCY7	ALOX5AP	AMPD3	APOC1	APOE	ARHGAP15	ARRB2	B2M	BTK	RUBCNL	C1orf54	C3AR1	CASP1	CCL2	CCL5	CCRL2	CD163	CD33	CD48	CD52	CD53	CD84	CD86	CD8A	ADGRE5	ADA2	CORO1A	CPVL	CSF1R	CTSC	CTSS	CXCR4	CYBB	DAPK1	DOCK2	EVI2A	EVI2B	FCER1G	FCGR1A	FCGR2A	FCGR2B	FCGR3A	FGL2	FGR	FLI1	FMNL1	FNBP1	FYB1
Bindea_Macrophages	Bindea G et al. Immunity 2013; PMID:24138885	MARCO	CXCL5	SCG5	SULT1C2	CTSK	COLEC12	PCOLCE2	CHIT1	PTGDS	ANOS1	CLEC5A	GPC4	ME1	DNASE2B	CCL7	FN1	GM2A	SCARB2	BCAT1	RAI14	MSR1	COL8A2	CD163	APOE	CHI3L1	ATG7	CD84	FDX1	MS4A4A	SGMS1	EMP1	CYBB	CD68	NA	NA	NA	NA	NA	NA	NA	NA	NA	NA	NA	NA	NA	NA	NA
IglesiaVincent_MacTh1	Iglesia MD et al. Clinical Cancer Research 2014; PMID:24916698	PTPN22	PLCB2	CLEC4A	HLA-DOA	FMNL1	TAGAP	SRGN	CSF1R	CD33	C1QB	C1QC	C1QA	CTSS	CD300LF	IRF8	SCIMP	MNDA	AOAH	WDFY4	CD84	TFEC	CYBB	PIK3CG	SLCO2B1	HLA-DPA1	HLA-DPB1	HLA-DRA	HLA-DMB	HLA-DMA	CD74	SAMSN1	MPEG1	TNFRSF1B	ARHGAP25	ARHGAP30	CARD11	MS4A6A	PARVG	GPR65	CXorf21	IL12RB1	FAM78A	FGD2	SELPLG	CD37	HCLS1	WAS	NCF4
Prat_Claudin	Prat A et al Breast Cancer Res 2010; PMID:20813035	CLDN3	CLDN4	CLDN7	NA	NA	NA	NA	NA	NA	NA	NA	NA	NA	NA	NA	NA	NA	NA	NA	NA	NA	NA	NA	NA	NA	NA	NA	NA	NA	NA	NA	NA	NA	NA	NA	NA	NA	NA	NA	NA	NA	NA	NA	NA	NA	NA	NA	NA
KardosChai_EMT_DOWN	Kardos J and Chai S et al. JCI insights 2016; PMID:27699256	ELF3	VGLL1	CDH1	EPCAM	PLBD1	PPP1R3C	LXN	SPINT1	OVOL1	MGMT	HPGD	CST1	C10orf99	NIPAL4	HSD17B2	TNFAIP2	TM4SF1	EHF	TNS4	BATF	BTBD16	ABCC3	CLDN1	C19orf33	S100P	ARHGDIB	HS3ST1	THBD	DENND2D	EFS	SLC16A5	UCA1	TRIM29	OCIAD2	UGT1A6	FABP4	AGR2	ERP27	TMEM30B	RPS4Y1	TMEM45B	ALDH1L1	MLH1	AKR1C3	KRT19	LAD1	S100A6	TACSTD2
KardosChai_EMT_UP	Kardos J and Chai S et al. JCI insights 2016; PMID:27699256	VIM	XIST	CDK6	PNMA8A	HES5	EEF1A2	POLE4	LDOC1	CPE	UCHL1	GSTP1	KCTD12	HOXC4	IGF2BP1	BEX4	MOXD1	DCP1B	HOXB9	DACH1	SELENOM	DIRAS1	MSN	CKB	RADIL	CMTM3	CPS1	MAGED4B	CAND2	TUBB2B	ALDH2	SLIT2	DNAJC6	PDGFC	STOM	MAPRE2	PABPC4L	TMSB15A	MCAM	ZFHX4	FBN2	KLF12	COLEC12	FAM155B	MSRB3	DIPK1B	TCF4	FKBP10	PLOD2
Chan_TIC	Chan et al PNAS 2009; PMID:19666525	A2M	ABCA8	ABI3BP	ABL1	ABR	ACTA2	ACTG2	ACTN1	ADAM12	ADAMTS12	ADAMTS5	ADRA2A	AEBP1	AFAP1	AGTR1	AKAP12	AKAP2	AKT3	ALPK2	ANGPT1	ANGPTL2	ANPEP	ANTXR1	ANXA6	AOC3	APBA2	APBB2	APCDD1	ARHGAP24	ARL2BP	ARL6	ARMCX1	ASPN	BACE1	BDKRB1	BGN	C1QTNF5	C7	CADM1	CALD1	CCDC102B	CCDC3	CCL11	CCND2	CCPG1	CD248	CDH11	CERK
Bindea_aDC	Bindea G et al. Immunity 2013; PMID:24138885	CCL1	EBI3	IDO1	LAMP3	OAS3	NA	NA	NA	NA	NA	NA	NA	NA	NA	NA	NA	NA	NA	NA	NA	NA	NA	NA	NA	NA	NA	NA	NA	NA	NA	NA	NA	NA	NA	NA	NA	NA	NA	NA	NA	NA	NA	NA	NA	NA	NA	NA	NA
Bindea_DC	Bindea G et al. Immunity 2013; PMID:24138885	CD209	CCL17	HSD11B1	CCL13	CCL22	PPFIBP2	NPR1	NA	NA	NA	NA	NA	NA	NA	NA	NA	NA	NA	NA	NA	NA	NA	NA	NA	NA	NA	NA	NA	NA	NA	NA	NA	NA	NA	NA	NA	NA	NA	NA	NA	NA	NA	NA	NA	NA	NA	NA	NA
Bindea_Eosinophils	Bindea G et al. Immunity 2013; PMID:24138885	IL5RA	ADGRE1	KCNH2	CCR3	GALC	TKTL1		CLC	THBS1	HIST1H1C	CYSLTR2	HRH4	RNASE2	CAT	LRP5L	SYNJ1	THBS4	PTGDR2	KBTBD11	ABHD2	TIPARP	SMPD3	MYO15B	TGIF1	RRP12	CD101	HES1	RCOR3	EPN2	TRMO	SIAH1	ACACB	NA	NA	NA	NA	NA	NA	NA	NA	NA	NA	NA	NA	NA	NA	NA	NA
Bindea_iDC	Bindea G et al. Immunity 2013; PMID:24138885	CD1B	VASH1	F13A1	MMP12	FABP4	CLEC10A	SYT17	MS4A6A	CTNS	GUCA1A	CARD9	CD1E	ABCG2	CD1A	PPARG	RAP1GAP	SLC7A8	GSTT1	PDXK	FZD2	CSF1R	HS3ST2	CH25H	LMAN2L	SLC26A6	BLVRB	NUDT9	PREP	DCSTAMP	TACSTD2	CD1C	NA	NA	NA	NA	NA	NA	NA	NA	NA	NA	NA	NA	NA	NA	NA	NA	NA
Bindea_Mast_Cells	Bindea G et al. Immunity 2013; PMID:24138885	PRG2	CTSG	SLC18A2	CPA3	TPSB2	MS4A2	TPSAB1	GATA2	HDC	ELANE	VWA5A	CMA1	HPGDS	MLPH	ADCYAP1	SIGLEC6	CALB2	SLC24A3	KIT	TAL1	ABCC4	PPM1H	MAOB	HPGD	SCG2	PTGS1	CEACAM8	MPO	NR0B1	LINC01140	NA	NA	NA	NA	NA	NA	NA	NA	NA	NA	NA	NA	NA	NA	NA	NA	NA	NA
Bindea_Neutrophils	Bindea G et al. Immunity 2013; PMID:24138885	CSF3R	CYP4F3	VNN3	CXCR1	CXCR2	MME	FCGR3B	DYSF	KCNJ15	FCAR	CEACAM3	FPR2	NA	NA	NA	NA	NA	NA	NA	NA	NA	NA	NA	NA	NA	NA	NA	NA	NA	NA	NA	NA	NA	NA	NA	NA	NA	NA	NA	NA	NA	NA	NA	NA	NA	NA	NA	NA
Bindea_NK_CD56bright	Bindea G et al. Immunity 2013; PMID:24138885	RRAD	XCL1	TRAPPC9	FOXJ1	2022-03-06	DUSP4	PLA2G6	MADD	LPCAT4	MPPED1	MUC3B	NA	NA	NA	NA	NA	NA	NA	NA	NA	NA	NA	NA	NA	NA	NA	NA	NA	NA	NA	NA	NA	NA	NA	NA	NA	NA	NA	NA	NA	NA	NA	NA	NA	NA	NA	NA	NA
Bindea_NK_CD56dim	Bindea G et al. Immunity 2013; PMID:24138885	SPON2	KIR2DL3	GZMB	KIR3DS1	KIR3DL1	TTC38	PMEPA1	IL21R	KIR3DL2	KIR3DL3	KIR2DS5		GTF3C1	KIR2DS1	S1PR5	NA	NA	NA	NA	NA	NA	NA	NA	NA	NA	NA	NA	NA	NA	NA	NA	NA	NA	NA	NA	NA	NA	NA	NA	NA	NA	NA	NA	NA	NA	NA	NA	NA
Bindea_NK_Cells	Bindea G et al. Immunity 2013; PMID:24138885		GAGE2C	ZNF747	XCL1	XCL2	GNAS	SLC30A5	SGMS1	MCM3AP	TBXA2R	CDC5L		FUT5	FGF18	MRC2		PSMD4	PRX	ZNF205	APBB2	ZNF528	MAPRE3	BCL2	KANK2	ATL2	SPN	FZR1	PDLIM4	TRPV6	LDB3	ADARB1	PPP4R3A	TCTN2	TINAGL1	IGFBP5	ALDH1B1	NCR1	NA	NA	NA	NA	NA	NA	NA	NA	NA	NA	NA
Bindea_pDC	Bindea G et al. Immunity 2013; PMID:24138885	IL3RA	NA	NA	NA	NA	NA	NA	NA	NA	NA	NA	NA	NA	NA	NA	NA	NA	NA	NA	NA	NA	NA	NA	NA	NA	NA	NA	NA	NA	NA	NA	NA	NA	NA	NA	NA	NA	NA	NA	NA	NA	NA	NA	NA	NA	NA	NA	NA
Bindea_Tcm	Bindea G et al. Immunity 2013; PMID:24138885	CDC14A	USP9Y	PCNX1	ATM	FOXP1	KLF12	ST3GAL1	INPP4B	CASP8	KMT2A	PCM1	LOC441155	PHC3	NFATC3	FAM153B	TIMM8A	ATF7IP	REPS1	PSPC1	NMT2	HNRNPH1	STX16	CYLD	SNRPN	TRAF3IP3	NEFL	POLR2J2	AQP3	N4BP2L2-IT2	PDXDC2P-NPIPB14P	CLUAP1	DOCK9		CREBZF	CEP68	TXK	SLC7A6	FYB1	MAP3K1	NA	NA	NA	NA	NA	NA	NA	NA	NA
Bindea_Tem	Bindea G et al. Immunity 2013; PMID:24138885	TRA	PRKY	EZR	GDPD5		MEFV	SND1-IT1	FLI1	TBC1D5	DDX17	AKT3	EWSR1	TBCD	NFATC4	LTK	NA	NA	NA	NA	NA	NA	NA	NA	NA	NA	NA	NA	NA	NA	NA	NA	NA	NA	NA	NA	NA	NA	NA	NA	NA	NA	NA	NA	NA	NA	NA	NA	NA
Bindea_TFH	Bindea G et al. Immunity 2013; PMID:24138885	CHI3L2	CXCL13	CHGB	MYO7A	CDK5R1	ST8SIA1	PDCD1	KIAA1324	PVALB	ICA1	TSHR	HEY1	TOX	CXCR5	SLC7A10	SMAD1	POMT1	MRTFB	PTPN13	PASK	KCNK5	LDLRAD4	ZNF764	MYO6	SIRPG	THADA	MAGEH1	B3GAT1	MAF	SH3TC1	HIST1H4K	STK39	NA	NA	NA	NA	NA	NA	NA	NA	NA	NA	NA	NA	NA	NA	NA	NA
Bindea_Tgd	Bindea G et al. Immunity 2013; PMID:24138885	TRD	TARP	C1orf61	TRGV9	CD160	FEZ1	NA	NA	NA	NA	NA	NA	NA	NA	NA	NA	NA	NA	NA	NA	NA	NA	NA	NA	NA	NA	NA	NA	NA	NA	NA	NA	NA	NA	NA	NA	NA	NA	NA	NA	NA	NA	NA	NA	NA	NA	NA	NA
Hugo_Responder	IPRES derrived Hugo/Lo 2016; all genes up in responders from their analysis	CDH1	OLIG1	TRAF3IP2	LYSMD2	ZNF219	USP2	HOGA1	HSPB2	CYP39A1	CRYAB	GRAMD2B	RNF43	LINC00221	BTN2A2	2022-03-03	PLEKHB1	CELSR2	APOM	HHATL	RAB3IP	LOC100129046	SNORD89	LINC01152	RAB17	DISP2	HYKK	ST3GAL6	CEACAM1	DDR1	LINC02315	LINC01013	ERMP1	RTP4	ST6GAL1	MYO5B	EPB41L4A-AS1	ARHGEF37	TRIM51	ATP8A2	GABRG2	LRRC26	PLEKHG3	PKD1L2	FGF13-AS1	TPTE	RPL34	NEAT1	CPS1
Hugo_FDR_Responder	IPRES derrived Hugo/Lo 2016; fdr significant genes from all_re_siggenes	CDH1	NA	NA	NA	NA	NA	NA	NA	NA	NA	NA	NA	NA	NA	NA	NA	NA	NA	NA	NA	NA	NA	NA	NA	NA	NA	NA	NA	NA	NA	NA	NA	NA	NA	NA	NA	NA	NA	NA	NA	NA	NA	NA	NA	NA	NA	NA	NA
Vincent_IPRES_Responder	IPRES derrived Hugo/Lo 2016; our analysis of their data, genes up in responders	CDH1	LINC00221	OLIG1	HHATL	RNF43	TRIM51	CYP4F11	FXYD3	MRGPRX3	PLEKHB1	CPN1	HSPB2-C11orf52	LINC01443	MYO5B	ALDOB	GABRP	OLIG2	CRYAB	LINC01194	FCRLA	ITLN2	SLC44A5	CPS1	SPATS1	MYBPC1	ETNPPL	PURPL	USP2	ATP8A2	STOML3	LINC01152	HSPB2	CPB2	SHISA2	HOGA1	LRRC4B	C4orf19	CEACAM1	SLC24A5	EWSAT1	MYBPC2	PKD1L2	HRK	CES3	CYP39A1	LSR	ALDH3A1	ANKRD20A4
Hugo_NonResponder	IPRES derrived Hugo/Lo 2016; all genes up in non-responders from their analysis	ALDH1L2	MFAP2	TDRD10	CILP2	MEX3B	SLC45A1	RASL11B	PKDCC	FOXC2	H1F0	SLC16A3	MXRA8	STC2	WISP1	CRLF1	FBLN2	TSHZ3	CDR2L	ITPRIPL1	WDR86	LOC102724050	CCL7	FBLN1	IL10	MIR503HG	ITGA5	SPAG4	F2RL3	RAB31	SH3RF3	FBN2	ANO1	ADAMTS12	MMP2	TMEM204	APCDD1L	GPC3	SHISAL1	PXDN	F3	EBF4	CPE	MMRN1	PRR5L	GJA5	DCSTAMP	SCGB3A1	EGFL6
Hugo_FDR_NonResponder	IPRES derrived Hugo/Lo 2016; fdr significant genes from all_nr_siggenes	ALDH1L2	MFAP2	NA	NA	NA	NA	NA	NA	NA	NA	NA	NA	NA	NA	NA	NA	NA	NA	NA	NA	NA	NA	NA	NA	NA	NA	NA	NA	NA	NA	NA	NA	NA	NA	NA	NA	NA	NA	NA	NA	NA	NA	NA	NA	NA	NA	NA	NA
Vincent_IPRES_NonResponder	IPRES derrived Hugo/Lo 2016; our analysis of their data, genes up in non-responders	DHX9	S100PBP	FBXL12	C1orf174	PDIA6	FOXJ3	RNF166	RALY	AKAP8L	ZSWIM3	NPIPA1	COPA	MSH6	ARF4	RBMS2	TMSB10	TMEM107	XPOT	MRI1	GFPT1	TENT4A	RBMS1	TCF3	CDR2	DDX11	EDEM3	MTBP	SPATS2L	TPI1	GSN	STIL	CEP164	SERTAD3	AAK1	BUB1	ODF2	MCM6	MSANTD2	CHEK2	MYDGF	STMN1	LRFN4	DDX39A	CENPL	INSIG2	BRICD5	LIMS1	GGH
Hugo_IPRES26	IPRES derrived Hugo/Lo 2016; IPRES gene set; IPRES06 plus similar gene sets	ADAM12	AURKA	BCAT1	BGN	CDH11	CENPF	CKS2	COL10A1	COL11A1	COL3A1	COL5A1	COL5A2	COL6A2	COL6A3	DTL	EPYC	FAP	FCGR1B	FN1	GREM1	IGHM	INHBA	KIF2C	LOXL2	LRRC15	MMP11	NCAPG	NID2	NUAK1	RRM2	SLC16A3	SULF1	TNFAIP6	VCAN	ANPEP	BMP4	CDH5	CYR61	DLL4	EDN1	EMCN	ID1	KDR	NRP1	PLAU	PLPP3	PROK2	PRRX2
Hugo_IPRES22	IPRES derrived Hugo/Lo 2016; IPRES26 minus 4 they dropped for subsequent analysis	ADAM12	AURKA	BCAT1	BGN	CDH11	CENPF	CKS2	COL10A1	COL11A1	COL3A1	COL5A1	COL5A2	COL6A2	COL6A3	DTL	EPYC	FAP	FCGR1B	FN1	GREM1	IGHM	INHBA	KIF2C	LOXL2	LRRC15	MMP11	NCAPG	NID2	NUAK1	RRM2	SLC16A3	SULF1	TNFAIP6	VCAN	ANPEP	BMP4	CDH5	CYR61	DLL4	EDN1	EMCN	ID1	KDR	NRP1	PLAU	PLPP3	PROK2	PRRX2
Hugo_IPRES08	IPRES derrived Hugo/Lo 2016; original significant sets they found in creating IPRES	ADAM12	AURKA	BCAT1	BGN	CDH11	CENPF	CKS2	COL10A1	COL11A1	COL3A1	COL5A1	COL5A2	COL6A2	COL6A3	DTL	EPYC	FAP	FCGR1B	FN1	GREM1	IGHM	INHBA	KIF2C	LOXL2	LRRC15	MMP11	NCAPG	NID2	NUAK1	RRM2	SLC16A3	SULF1	TNFAIP6	VCAN	ANPEP	BMP4	CDH5	CYR61	DLL4	EDN1	EMCN	ID1	KDR	NRP1	PLAU	PLPP3	PROK2	PRRX2
Hugo_IPRES06	IPRES derrived Hugo/Lo 2016; IPRES08 minus 2 gene sets they felt weren't similar	ADAM12	AURKA	BCAT1	BGN	CDH11	CENPF	CKS2	COL10A1	COL11A1	COL3A1	COL5A1	COL5A2	COL6A2	COL6A3	DTL	EPYC	FAP	FCGR1B	FN1	GREM1	IGHM	INHBA	KIF2C	LOXL2	LRRC15	MMP11	NCAPG	NID2	NUAK1	RRM2	SLC16A3	SULF1	TNFAIP6	VCAN	ANPEP	BMP4	CDH5	CYR61	DLL4	EDN1	EMCN	ID1	KDR	NRP1	PLAU	PLPP3	PROK2	PRRX2
LIexpression_Score	Thorsson V et al. Immunity 2018; PMID: 29628290	CCL5	CD19	CD37	CD3D	CD3E	CD3G	CD247	CD79A	CD79B	CD8A	CD8B	IGHG3	JCHAIN	IGLC1	CD14	LCK	LTB	MS4A1	NA	NA	NA	NA	NA	NA	NA	NA	NA	NA	NA	NA	NA	NA	NA	NA	NA	NA	NA	NA	NA	NA	NA	NA	NA	NA	NA	NA	NA	NA
CSF1_Response	Thorsson V et al. Immunity 2018; PMID: 29628290	CORO1A	MNDA	CCRL2	SLC7A7	HLA-DMA	FYB1	RNASE6	TLR2	CTSC	LILRB4	CTSS	RASSF4	MSN	CYBB	LAPTM5	DOCK2	FCGR1A	EVI2B	ADCY7	CD48	ARHGAP15	ARRB2	SYK	BTK	TNFAIP3	FCGR2A	VSIG4	IL10RA	IFI16	ITGB2	IL7R	TBXAS1	FMNL1	FLI1	RASSF2	LYZ	CD163	ADGRE5	CCL2	FCGR2B	MERTK	CD84	CD53	CD86	ARHGAP45	CTSL	EVI2A	TNFRSF1B
TGFB_Score	Thorsson V et al. Immunity 2018; PMID: 29628290	MMP3	MARCKSL1	IGF2R	LAMB1	SPARC	FN1	ITGA4	SMO	MMP19	ITGB8	ITGA5	NID1	TIMP1	SEMA3F	RHOQ	CTNNB1	MMP2	SERPINE1	EPHB2	COL16A1	EPHA2	TNC	JUP	ITGA3	TCF7L2	COL3A1	CDH6	WNT2B	ADAM9	DSP	HSPG2	ARHGAP1	ITGB5	IGFBP5	ARHGDIA	LRP1	IGFBP2	CTNNA1	LRRC17	MMP14	NEO1	EFNA5	ITGB3	EPHB3	CD44	IGFBP4	TNFRSF1A	RAC1
Module3_IFN_Score	Thorsson V et al. Immunity 2018; PMID: 29628290	IFI44	IFI44L	DDX58	IFI6	IFI27	IFIT2	IFIT1	IFIT3	CXCL10	MX1	OAS1	OAS2	OAS3	HERC5	SAMD9	HERC6	DDX60	RTP4	IFIH1	STAT1	TAP1	OASL	RSAD2	ISG15	NA	NA	NA	NA	NA	NA	NA	NA	NA	NA	NA	NA	NA	NA	NA	NA	NA	NA	NA	NA	NA	NA	NA	NA
Chang_Serum_Response_Up	Thorsson V et al. Immunity 2018; PMID: 29628290	CEP78	LSM3	LRRC40	STK17A	RPN1	JUNB	NUP85	FLNC	HMGN2	RPP40	UQCR10	AIMP2	CHEK1	VTA1	EXOSC8	CENPO	PNO1	SLC16A1	WDR77	UBE2J1	NOP16	NUDT1	SMC2	SLC25A5	NUP58	DLEU2	PDAP1	KYAT3	COX17	BCCIP	PLG	RGS8	SNRPC	PLK4	NUTF2	LSM4	SMS	EBNA1BP2	TEX30	VDAC1	PSMD14	MYCBP	SMURF2	GNG11	F3	IL7R	BRIP1	HNRNPA2B1
Cytolytic_Score	Log2 of CYT score; Roufas C et al. Front Oncol 2018; PMID: 29515971	PRF1	GZMA	NA	NA	NA	NA	NA	NA	NA	NA	NA	NA	NA	NA	NA	NA	NA	NA	NA	NA	NA	NA	NA	NA	NA	NA	NA	NA	NA	NA	NA	NA	NA	NA	NA	NA	NA	NA	NA	NA	NA	NA	NA	NA	NA	NA	NA	NA
Hollern_FHTcell	one T FH signature from the 2015 Nat Methods paper	BCL11B	CA8	CD2	CD247	CD27	CD3D	CD3G	CD40LG	CD69	CD7	CHI3L2	CTLA4	CXCL13	CXCR5	DGKA	FCMR	FOSB	FZD3	GPR19	GZMM	ICA1	ICOS	IL21	ITK	KLRB1	LAG3	LAT	LCK	LEF1	LTA	MAP4K1	MAP9	PASK	PDCD1	PGGHG	PTPRCAP	PVRIG	RGS1	RPL3P7	SH2D1A	SIK1	SIRPG	SLC7A10	ST8SIA1	TCF7	TNFRSF4	TRAC	TRAT1
Hollern_FHB	Hollern Cell 2019	BLK	CCL19	CD19	CD40LG	CD79A	FCRL1	FFAR1	IGHD	IGHG1	IGHG3	IGKC	IGLL5	IGLV7-43	IL9R	JCHAIN	MS4A1	NSG2	PAX5	SERP2	TRBV1	TRBV29-1	ZNF788P	NA	NA	NA	NA	NA	NA	NA	NA	NA	NA	NA	NA	NA	NA	NA	NA	NA	NA	NA	NA	NA	NA	NA	NA	NA	NA
[truncated: 1,069 more columns]
