# Supplementary material for: Comprehensive Analysis of the Immunogenomics of Triple-Negative Breast Cancer Brain Metastases From LCCC1419
Source: Front Oncol. 2022 Jul 27;12:818693. doi: 10.3389/fonc.2022.818693 (PMC9387304; doi:10.3389/fonc.2022.818693)
Supplement: Supplemental Figure 1 — Samples included in immunohistochemical and sequencing (RNA and DNA) analyses. Primary breast tumor, BrM, and normal blood specimens from a total of 25 patients with BrM from TNBC were included in the analyses. Matched blood was analyzed by DNA sequencing as a comparison for tumor WES for identification of somatic variants. Final sample numbers by tissue and analysis type are provided. [file DataSheet_1.zip › Supp Data 2.xlsx]

## Sheet: DEGs
Gene_Name	Fold_Change	FDR_pValue	pValue	Deseq2_Intercept	DeSeq2_Coef
GFAP	406.916	3.46e-29	2.09e-33	3.26721	8.66859
NXF2B	284.413	0.000294793	1.53e-06	-2.43659	8.15185
EIF1AX	61.1781	0.00224602	2.5e-05	-0.0974279	5.93494
MOBP	49.05	1.71e-14	4.13e-18	2.6938	5.61618
CTNNA2	47.1908	1.37e-09	7.41e-13	0.261983	5.56043
MAG	47.1605	3.39e-05	6.96e-08	-1.22983	5.55951
GRM3	44.2282	4.67e-08	2.82e-11	-0.131574	5.4669
SEZ6	42.9252	6.13e-06	8.49e-09	-0.72349	5.42375
LGI1	40.483	4.49e-07	4.33e-10	-0.392007	5.33924
TMEFF2	36.2669	1.47e-05	2.59e-08	-1.44308	5.18058
HPRT1	35.3114	0.00224602	2.5e-05	-0.147924	5.14206
GAP43	33.4139	5.49e-18	9.93e-22	1.88385	5.06238
OPALIN	31.4282	0.00214637	2.35e-05	-1.85249	4.97399
STMN4	31.1549	1.16e-07	7.7e-11	0.34582	4.96139
CNTNAP5	29.7525	0.0024699	2.92e-05	-0.586033	4.89494
MT3	27.054	7.45e-06	1.12e-08	0.857938	4.75777
CACNG7	24.8238	5.35e-05	1.29e-07	-1.66643	4.63365
ADGRA1	22.5082	0.00072751	5.42e-06	-1.21665	4.49238
SYNPR	22.091	0.065542	0.00488671	-2.25326	4.46539
HBA2	21.8616	9.14e-11	3.31e-14	7.13383	4.45033
CNTNAP4	21.5935	2.85e-07	2.24e-10	2.93563	4.43253
AMER2	21.533	2.01e-06	2.43e-09	4.69838	4.42848
BVES	21.5146	0.000355607	1.93e-06	-0.836995	4.42724
SHOX	20.9101	0.00282377	3.73e-05	-0.680081	4.38613
LRRC31	20.514	0.0979527	0.00971203	-1.63834	4.35854
SPOCK3	20.0035	0.000223638	1.02e-06	-0.412029	4.32218
TMEM235	19.265	0.00353487	5.1e-05	-1.09374	4.26791
AMER3	19.1905	0.0967223	0.00942386	-2.053	4.26232
PTK6	18.393	0.0396489	0.00223536	-0.348367	4.20109
TCEAL6	18.2492	0.00796389	0.000180005	-1.85324	4.18976
SNTG1	18.0756	0.00037848	2.12e-06	-1.30979	4.17597
MAML2	17.6733	0.0058523	0.000114249	1.73586	4.1435
SERPINB12	17.2957	0.00266136	3.29e-05	-0.642512	4.11235
HEPACAM	17.1828	0.0164021	0.000526932	-1.06651	4.10289
NCAN	17.09	0.00572873	0.00010704	0.44431	4.09508
CA10	16.5561	0.00136416	1.18e-05	-1.46721	4.04929
GNGT1	16.1925	0.0450211	0.00270778	-1.6424	4.01726
GJB1	16.1795	0.00022205	9.9e-07	1.09667	4.0161
WDR72	15.362	0.00266136	3.27e-05	1.75914	3.94129
TMEM92	14.8404	0.0066277	0.000139017	-1.46298	3.89146
ZIC3	14.5136	0.0286504	0.00129199	-2.05433	3.85933
VSTM2B	14.4914	0.0217477	0.000799595	-1.25029	3.85713
PEX5L	14.3569	0.000495244	2.9e-06	2.12236	3.84367
GABRG2	13.5644	0.0397511	0.00226417	0.104157	3.76175
ITIH2	13.5413	0.0515789	0.0033749	0.149804	3.75929
SLCO1B3	13.5364	0.0859699	0.00764303	0.257023	3.75877
TMED7	12.667	0.00282377	3.68e-05	3.13958	3.663
CA1	12.5652	0.000269927	1.38e-06	-0.466267	3.65136
RFX4	12.091	0.000159494	5.58e-07	2.22874	3.59587
ZNF536	11.9983	0.000190126	7.79e-07	1.25386	3.58476
KCNIP4	11.6559	0.00945213	0.000226746	0.187297	3.54299
USH2A	11.557	0.0887228	0.00814446	-1.20741	3.53069
TCEAL7	11.553	0.0977565	0.00965722	-0.56487	3.5302
GPM6A	11.5005	6.14e-05	1.7e-07	3.38466	3.52363
BMT2	11.4336	0.0243116	0.000955905	0.68309	3.51521
MMD2	11.2548	0.0634111	0.00464538	-1.38953	3.49246
GABRA1	11.1884	0.0234596	0.000899302	-0.801161	3.48393
CITED1	11.184	0.00406202	6.51e-05	0.0669662	3.48337
BCAS1	11.1053	7.02e-06	1.02e-08	5.2411	3.47318
SDR16C5	10.0547	0.0193954	0.000672193	4.94914	3.3298
ARHGAP36	9.97478	0.0163931	0.000525655	-1.45184	3.31828
HS3ST5	9.84284	0.00144224	1.25e-05	-0.0776542	3.29908
HAPLN1	9.55864	0.0784297	0.00651887	3.74045	3.25681
SLITRK1	9.54394	0.0759293	0.00623782	1.1681	3.25458
GRID2	9.50885	0.00437398	7.46e-05	-0.725407	3.24927
CADM3	9.49313	0.0330596	0.00164569	2.4614	3.24688
LGI3	9.43446	0.00403952	6.38e-05	0.184602	3.23794
SLC4A10	9.06653	0.00411092	6.84e-05	2.23796	3.18055
ACSBG1	8.98472	0.00456791	7.93e-05	0.0950145	3.16747
ZG16B	8.79068	0.000644949	4.31e-06	6.23761	3.13598
SHISA7	8.59746	0.0157477	0.000496416	0.925187	3.10391
ECE2	8.4944	0.00289379	3.89e-05	0.923158	3.08651
SPHKAP	8.47575	0.0111184	0.000290844	4.23067	3.08334
CDH18	8.46145	0.0168113	0.000548184	-0.0824656	3.08091
DACH2	8.40103	0.00057053	3.58e-06	1.45415	3.07057
EID1	8.39974	0.0321296	0.00157443	1.18005	3.07035
NHLH2	8.39758	0.0341757	0.00178181	-0.927895	3.06997
FGL1	8.37349	0.0130221	0.000361049	-0.965374	3.06583
BRINP3	8.30526	0.0600057	0.00424608	2.15033	3.05403
RSPO2	8.30473	0.0167108	0.000538864	-0.0172521	3.05393
PCDH10	8.18719	5.52e-05	1.43e-07	2.44828	3.03337
TUBB4A	8.18108	0.000552009	3.36e-06	0.942951	3.03229
ADCY8	7.98808	0.0872338	0.00788159	-1.29031	2.99785
TUBB1	7.97283	0.00022516	1.05e-06	2.96249	2.99509
POTEE	7.92519	0.0104987	0.000264507	5.94289	2.98645
MYOT	7.86002	0.0138252	0.00039662	-0.244644	2.97453
WRB.SH3BGR	7.83908	0.00419704	7.08e-05	0.865108	2.97068
NRAP	7.7245	0.031192	0.00149612	-1.14865	2.94944
RALYL	7.65211	0.0692719	0.00531512	1.64479	2.93586
SCN1A	7.61542	0.0170187	0.000563151	3.81614	2.92892
SCN2A	7.44947	0.00193935	1.99e-05	6.7829	2.89714
LMOD3	7.38463	0.00250003	3e-05	0.172878	2.88452
DEFA1	7.26579	0.0756817	0.00619467	-0.939846	2.86112
OPCML	7.25947	0.00126975	1.05e-05	3.96849	2.85986
PLP1	7.21013	0.0160702	0.000508779	7.72677	2.85002
BLACAT1	7.16197	0.0330596	0.00165388	-0.326171	2.84036
ARPP21	7.14868	0.0108035	0.000276094	1.97612	2.83768
CRISP3	7.07327	0.054553	0.00367939	3.28696	2.82238
RPL39L	6.99131	0.0251096	0.00102393	0.264474	2.80556
UNC13C	6.97331	0.00554161	0.00010154	3.3794	2.80184
ZFR2	6.9273	0.0887055	0.00813218	-0.875348	2.79229
LMAN1L	6.89869	0.0273987	0.00120388	3.44093	2.78632
GABRB2	6.86185	0.0167197	0.000541166	2.65656	2.7786
FAM83A	6.84736	0.00188295	1.92e-05	2.82645	2.77555
FAIM2	6.81077	0.0123808	0.000335059	1.22752	2.76782
NRSN1	6.80592	0.0349225	0.00184647	-1.28189	2.76679
C5orf15	6.73972	0.011185	0.000293933	1.46744	2.75269
HAPLN2	6.71612	0.012293	0.000331944	1.51633	2.74763
FMN2	6.70209	0.030206	0.00141827	2.72323	2.74461
PHYHIPL	6.6617	0.00928158	0.000218739	3.31303	2.73589
MOG	6.57843	0.0271255	0.00117716	4.51074	2.71774
GYPA	6.53534	0.0744599	0.00602091	-1.44061	2.70826
ATP1A2	6.52983	0.0209284	0.000753075	4.4524	2.70705
TRPM8	6.52496	0.00206872	2.23e-05	3.90703	2.70597
NRXN1	6.51263	0.00443969	7.68e-05	5.03948	2.70324
CALN1	6.48795	0.00237677	2.72e-05	2.27857	2.69776
DIO1	6.43447	0.0988546	0.00985634	3.35056	2.68582
KLK8	6.4314	0.016793	0.000546074	6.1133	2.68513
FUT6	6.38719	0.00352926	5.05e-05	3.33016	2.67518
NKAIN2	6.35471	0.0124671	0.000339224	2.52758	2.66783
CADM2	6.34231	0.00633247	0.00012939	5.28839	2.66501
TWISTNB	6.32448	0.0039911	6.21e-05	0.994523	2.66095
CNTN2	6.28541	0.00185625	1.81e-05	4.6108	2.65201
BAK1	6.22499	0.0560155	0.00384218	1.96196	2.63807
GLDN	6.11649	2.79e-07	2.02e-10	5.49056	2.6127
GABRA2	6.10546	0.0109096	0.000280779	3.59204	2.6101
CPNE4	6.0143	0.0490173	0.00309331	3.83505	2.5884
PTPRN	5.85234	0.00305827	4.17e-05	3.3182	2.54901
HIGD1B	5.82993	0.00072751	5.33e-06	0.993224	2.54348
KCNJ5	5.81882	0.0857219	0.00760023	1.52478	2.54073
HHATL	5.81527	0.0148066	0.000449355	0.959375	2.53985
OLIG2	5.79195	0.0333989	0.00169642	-0.122681	2.53405
CNBD1	5.67174	0.0988488	0.00984258	-0.390672	2.50379
FAM107A	5.61376	0.00204886	2.19e-05	4.48346	2.48897
NEDD8.MDP1	5.6046	0.0973	0.00959452	0.244207	2.48661
MSI1	5.59418	0.0397908	0.00227122	1.91141	2.48393
CCDC192	5.50902	0.0968928	0.00949985	-1.21943	2.4618
SLC35F3	5.49038	0.0228274	0.000870937	6.32594	2.45691
TRIM55	5.45154	0.0519634	0.00342882	2.7334	2.44666
BTC	5.41307	0.0839186	0.00728363	-0.832935	2.43645
UNC5D	5.37586	0.0820683	0.00701421	1.54107	2.4265
PADI4	5.35335	0.0528542	0.00352659	0.569988	2.42044
SLC6A4	5.35229	0.0732869	0.00584356	2.59098	2.42016
SBSN	5.31045	0.0340034	0.0017592	1.63793	2.40883
CDH10	5.30584	0.0789788	0.00660284	0.558169	2.40758
ABCC11	5.27558	0.000438772	2.49e-06	3.71502	2.39933
MYT1L	5.26185	0.0369341	0.00201244	1.55179	2.39557
KCNC1	5.25665	0.0300523	0.00140924	2.03194	2.39414
CNDP1	5.24724	0.00758661	0.000167362	4.7965	2.39156
CWH43	5.23764	0.0225152	0.0008536	2.0422	2.38892
RPL36A.HNRNPH2	5.22072	0.0270639	0.00117286	5.1413	2.38425
SRARP	5.19407	0.0169319	0.000558241	1.08975	2.37686
SLC25A18	5.14925	0.0253869	0.00104357	1.86514	2.36436
BAALC	5.14535	0.019636	0.000682897	2.88444	2.36327
FEZ1	5.06715	1.33e-05	2.24e-08	5.75856	2.34118
SMCO3	5.03582	0.0579804	0.00405734	1.37556	2.33223
C19orf33	5.01536	0.087063	0.00785041	3.60544	2.32635
GALR1	4.97797	0.0202537	0.000722694	1.9994	2.31556
TMIGD3	4.94108	0.000156871	5.39e-07	4.84705	2.30483
TFCP2L1	4.92878	0.0471067	0.0029203	2.62022	2.30123
GDA	4.90444	0.013001	0.00035968	4.34056	2.29409
NTNG1	4.89075	0.000570029	3.54e-06	4.60231	2.29006
LRRC3B	4.86945	0.0588728	0.00414462	2.7793	2.28376
NPTX2	4.84864	0.0887228	0.00814377	-0.0133913	2.27758
HPSE	4.8224	0.0865454	0.00777835	2.99091	2.26975
BNC1	4.81251	0.0735076	0.00589266	5.76639	2.26679
ANGPTL5	4.75676	0.0592369	0.00417382	1.89198	2.24998
SLC38A11	4.70656	0.00750671	0.000165147	5.58141	2.23467
CDH15	4.68335	0.0815901	0.00691925	1.16652	2.22754
CLDN11	4.65016	0.000216743	9.17e-07	7.24383	2.21728
CSMD3	4.60116	0.0239036	0.000924173	1.97727	2.202
RAET1E	4.59411	0.0247629	0.00100001	2.36901	2.19979
NLGN1	4.5907	0.00202754	2.14e-05	4.67932	2.19871
RPH3A	4.56825	0.0290683	0.0013228	1.99605	2.19164
KLC3	4.55943	0.00172704	1.61e-05	4.1592	2.18885
HSPE1.MOB4	4.55588	0.011115	0.000289539	3.80091	2.18773
OLAH	4.53167	0.0294383	0.00135724	3.90002	2.18004
SIGLEC8	4.52467	0.00282377	3.7e-05	5.13891	2.17781
PHACTR3	4.50139	0.00232384	2.65e-05	3.11428	2.17037
DDC	4.41734	0.0820371	0.00699672	1.73564	2.14318
GRIN1	4.40719	0.0872338	0.00787706	3.8385	2.13986
TIPRL	4.40103	0.00135328	1.16e-05	3.194	2.13784
GRK1	4.37001	0.059913	0.0042359	0.178958	2.12764
IYD	4.34786	0.0245103	0.000985377	2.0409	2.12031
FGFR4	4.32702	0.00273192	3.49e-05	4.93057	2.11337
ADGRF4	4.32039	0.0240055	0.000939036	1.94574	2.11116
FIGN	4.31147	0.0512316	0.00334112	1.53263	2.10818
AQP5	4.27342	0.0785307	0.006532	3.05167	2.09539
DPP6	4.27153	0.0705876	0.00546287	2.98405	2.09475
RARRES1	4.236	0.0630725	0.00459811	6.5853	2.0827
LMO3	4.22997	0.0272329	0.00119003	7.22384	2.08065
ADORA3	4.17832	0.00056263	3.46e-06	6.19641	2.06292
KCNK9	4.17473	0.00705879	0.000151822	3.30459	2.06168
LY75.CD302	4.17125	0.0478278	0.00298077	7.0171	2.06048
CACNA1S	4.16002	0.0313944	0.00152046	0.516482	2.05659
ANKRD20A1	4.15431	0.0349225	0.00184997	2.78716	2.05461
FAM131B	4.11988	0.00022205	9.67e-07	4.71164	2.0426
APC2	4.11528	0.00901565	0.000209211	4.29837	2.04099
RGS8	4.08608	0.0369649	0.00201635	1.98916	2.03072
KRBOX1	4.05753	0.0340034	0.00176615	3.81724	2.0206
TMEM145	4.05621	0.0408449	0.00236093	0.116063	2.02013
CNTN1	4.01556	0.0125818	0.000344291	6.41582	2.0056
SEMA3C	4.00884	0.0143973	0.000427814	6.66097	2.00319
PNMA8C	3.9644	0.0608696	0.00433656	2.31684	1.9871
CFAP61	3.96258	0.0264456	0.00112534	2.00493	1.98644
STXBP5L	3.91354	0.0828925	0.00713462	4.34171	1.96847
ADGRF2	3.88721	0.0145739	0.00043482	2.78863	1.95873
DSC1	3.84014	0.068257	0.00520433	4.109	1.94116
RASSF3	3.83583	0.0033603	4.71e-05	4.3327	1.93954
FUT9	3.83055	0.0765461	0.0063254	2.22749	1.93755
LRRC4B	3.82534	0.00626743	0.000125995	3.34812	1.93559
APEX2	3.79826	0.0944968	0.00913802	2.38882	1.92534
SFT2D2	3.7882	0.05786	0.00404194	5.61795	1.92151
RANBP3L	3.7878	0.00187586	1.9e-05	4.8498	1.92136
SERINC3	3.75846	0.000722072	5.05e-06	5.37753	1.91014
ESM1	3.74119	0.0404967	0.00233105	3.03376	1.9035
FCN3	3.68286	0.00307249	4.22e-05	3.53762	1.88083
ZYG11B	3.66927	0.0419163	0.00244307	4.97271	1.87549
VSIG4	3.6568	0.00433794	7.37e-05	6.6934	1.87058
SALL1	3.62559	0.0115529	0.00030778	5.00844	1.85822
USP13	3.60287	0.0209568	0.00075536	6.35169	1.84915
NPY4R	3.57822	0.090442	0.00842534	1.74163	1.83924
SLC30A10	3.5711	0.0396389	0.00222433	4.55144	1.83637
TDRD1	3.56074	0.0175536	0.000591434	3.54489	1.83218
TMEM178A	3.56008	0.0817433	0.00693717	2.19468	1.83191
ERMN	3.51388	0.0100986	0.000249559	6.6762	1.81306
PNPLA3	3.47659	0.0944968	0.0091463	2.79476	1.79767
KPNA7	3.44933	0.0818241	0.0069569	1.92544	1.78632
OR7A5	3.44374	0.0214253	0.000781531	3.90006	1.78398
CD163	3.41474	0.00403952	6.4e-05	10.9086	1.77178
CARNS1	3.41169	0.0126653	0.000348191	5.60378	1.77049
KLHL38	3.40093	0.0671475	0.00507927	3.89481	1.76593
HIF3A	3.40064	0.0058231	0.000110354	6.18948	1.76581
PTH1R	3.39648	0.0397908	0.00227	4.13251	1.76404
CHI3L2	3.37391	0.0244453	0.000978302	6.97701	1.75442
LRP1B	3.3718	0.0442472	0.00263944	6.59695	1.75352
SLC5A9	3.3686	0.0198573	0.000694695	2.901	1.75215
C10orf105	3.36308	0.0820433	0.00700713	3.56338	1.74978
CCDC47	3.35304	3.55e-07	2.99e-10	7.86664	1.74547
SCNN1A	3.33853	0.0646892	0.00478414	7.65918	1.73921
PAX6	3.32742	0.0572656	0.00398315	7.61568	1.7344
TMEM123	3.32549	0.00376127	5.6e-05	9.48321	1.73357
TRPM3	3.30612	0.0246108	0.000992384	3.83256	1.72514
SCIN	3.29752	0.0396489	0.00223923	6.21111	1.72138
PLA2G12A	3.29359	0.00214637	2.35e-05	4.84139	1.71966
CXCL8	3.29287	0.0295206	0.00136651	4.5491	1.71935
NCAM2	3.29079	0.00982241	0.000241347	5.55146	1.71843
AQP6	3.28772	0.0462887	0.00281789	2.84443	1.71709
RIMS1	3.27171	0.069763	0.00536121	6.45943	1.71004
ZIC4	3.25601	0.0152801	0.000470626	5.94557	1.70311
WSCD1	3.25544	0.0143614	0.0004249	4.87794	1.70285
PLCD3	3.24565	0.0309273	0.00146518	4.94301	1.69851
PIK3R2	3.2398	0.00439642	7.55e-05	4.36564	1.6959
HSPB2.C11orf52	3.22087	0.0906742	0.00847662	1.32561	1.68745
CECR2	3.21203	0.0198936	0.000699053	6.46159	1.68349
APOE	3.20641	0.0225152	0.00085098	6.62868	1.68096
LRRC17	3.19821	0.0273987	0.00119926	3.93281	1.67727
MB	3.18658	0.0651714	0.00485123	4.59162	1.67201
PCDHA11	3.17068	0.0349225	0.00185021	6.23526	1.66479
EPHX3	3.16519	0.089857	0.0083244	3.52793	1.66229
CD2BP2	3.1642	0.000186529	6.97e-07	6.04263	1.66184
FUT3	3.15977	0.0474177	0.00294664	6.62136	1.65982
GCHFR	3.14689	0.0891072	0.00819791	2.86466	1.65393
XKRX	3.1459	0.0891072	0.00819526	1.7149	1.65347
KLHDC3	3.14206	0.056686	0.00391314	4.63151	1.65171
KCNH1	3.129	0.011005	0.000283897	3.14794	1.6457
FGF12	3.12895	0.0310351	0.00147216	5.3118	1.64568
CLU	3.12324	0.0565672	0.00389707	11.1397	1.64304
SLC24A2	3.12223	0.0839186	0.00727875	7.11844	1.64258
HILPDA	3.11937	0.00778065	0.000173049	7.01493	1.64126
NIPAL4	3.09956	0.00407241	6.66e-05	3.94765	1.63206
TSPAN6	3.09921	0.00262623	3.19e-05	4.68381	1.6319
IL1R2	3.09465	0.0634111	0.00464029	5.01601	1.62978
ELMOD1	3.09042	0.0507561	0.00329482	2.11079	1.6278
SPTSSB	3.08015	0.0855773	0.00757202	5.21964	1.623
PEG10	3.07855	0.0963306	0.00935378	11.055	1.62225
DEGS1	3.07793	0.0496622	0.00317829	5.81555	1.62196
ANO5	3.07721	0.0330899	0.00167086	5.70222	1.62162
JPT1	3.06878	0.000190126	7.4e-07	8.17643	1.61766
IGFBP2	3.0306	0.0252133	0.00103322	8.12077	1.5996
HSPB1	3.02316	0.00232384	2.65e-05	7.134	1.59606
PEX11A	3.02252	0.00563889	0.000104342	3.28299	1.59575
NDRG4	3.00706	0.0251096	0.00102572	7.52273	1.58836
TOMM20	2.99697	0.0147419	0.000445966	3.86287	1.58351
POLR3B	2.99415	0.0990608	0.00989354	2.48194	1.58214
ACBD3	2.99372	0.0278624	0.00123937	1.99058	1.58194
GTF2A1	2.98192	0.004327	7.33e-05	5.42272	1.57624
CTNNA3	2.96891	0.0935689	0.00899342	2.74953	1.56994
ESYT2	2.96705	0.0044304	7.64e-05	8.83686	1.56903
CRMP1	2.96157	0.0273987	0.00120121	5.20975	1.56636
SNCA	2.95634	0.0317727	0.00154928	5.08389	1.56381
CYP51A1	2.95156	0.0244453	0.000973161	6.42722	1.56148
ACTN4	2.94648	0.00487652	8.73e-05	11.2127	1.55899
HMGB3	2.94499	6.13e-06	7.94e-09	6.88754	1.55826
FAM71E1	2.94386	0.0239036	0.00092137	3.25448	1.55771
SGTB	2.93678	0.0346239	0.00181536	2.0147	1.55424
TTBK1	2.9279	0.0846835	0.00743169	3.04437	1.54987
FMC1.LUC7L2	2.92611	0.0254033	0.00104577	6.5847	1.54898
CSPG5	2.92143	0.0018588	1.83e-05	4.40477	1.54668
CXADR	2.91106	0.00886189	0.000204099	7.25282	1.54155
AP1S1	2.90999	0.000348348	1.87e-06	3.96185	1.54102
SLAIN1	2.89608	0.0175536	0.000588442	7.41566	1.5341
MED28	2.88947	0.001606	1.48e-05	4.20492	1.53081
SH3RF1	2.88764	0.0606943	0.00432041	4.22047	1.52989
PCDH9	2.87979	0.0175536	0.000591393	9.48196	1.52596
ATP10B	2.87648	0.0714115	0.00555676	4.41965	1.52431
DTNA	2.87283	0.0297249	0.00138851	9.42725	1.52247
FOLR2	2.86562	0.0865454	0.00778135	2.65361	1.51884
GLRB	2.86561	0.0901364	0.00838289	4.77091	1.51884
ALOX15B	2.83981	0.0995446	0.00995386	4.63358	1.5058
CNGA1	2.82663	0.0500477	0.00322286	4.93206	1.49908
SLPI	2.79448	0.0665333	0.00501677	9.39033	1.48258
FPR1	2.77133	0.026286	0.00111538	6.7119	1.47058
MUC1	2.76775	0.0466471	0.00287345	10.6596	1.46872
SMIM22	2.76598	0.0322815	0.00158974	5.11089	1.46779
KCNAB1	2.7466	0.0322815	0.00159355	6.02493	1.45765
C1QB	2.73838	0.0710109	0.00550847	9.7565	1.45332
ZNF282	2.72382	0.0097193	0.000237256	3.78447	1.44563
CDH6	2.71771	0.0274351	0.00121044	5.06005	1.44239
FBL	2.71411	0.00792029	0.000178542	9.26121	1.44048
TREM2	2.71196	0.0204406	0.000733058	6.14678	1.43934
RDH12	2.71027	0.0830013	0.00714899	0.652902	1.43844
FAM217B	2.7074	0.000637932	4.15e-06	6.45061	1.43691
SERPINB1	2.70527	0.0145937	0.00043629	5.50988	1.43577
SLC11A1	2.7043	0.0140593	0.000409296	8.23987	1.43525
SLC6A1	2.69062	0.0335579	0.00172128	7.98131	1.42794
SLCO1C1	2.67283	0.0244453	0.000973117	4.16707	1.41837
HMGN5	2.64797	0.00698521	0.000149042	4.18374	1.40489
DNAJC6	2.64341	0.0141462	0.000413531	7.62871	1.4024
DBI	2.64101	0.00131245	1.11e-05	10.7975	1.40109
LONRF3	2.63149	0.0853927	0.00751721	5.74574	1.39588
CHP1	2.62811	0.0239314	0.000933254	5.70845	1.39403
SNRPD3	2.62724	0.0058523	0.000114993	7.2798	1.39355
DPF1	2.62504	0.0825885	0.00708806	3.23612	1.39234
MASP2	2.62308	0.0752111	0.00612441	1.20274	1.39126
MDGA2	2.62164	0.0704221	0.00543308	4.99033	1.39047
WDR77	2.61161	0.0037806	5.68e-05	3.94125	1.38494
TMEM40	2.58653	0.0968928	0.00949714	4.31096	1.37102
SPINT2	2.58257	0.0105942	0.000269469	11.1178	1.36881
RGS5	2.5812	0.0893131	0.00825787	6.08854	1.36804
EPHX1	2.57352	0.00369135	5.47e-05	9.13687	1.36375
GXYLT1	2.57262	0.0316686	0.00154229	5.75261	1.36324
RASL10A	2.5648	0.0163897	0.000524556	3.19842	1.35884
MGAM	2.54851	0.052196	0.00346289	6.41032	1.34965
IER3	2.53091	0.0058231	0.000110201	5.52315	1.33966
SKAP2	2.52763	0.0649139	0.00481241	3.72163	1.33778
NIPAL1	2.52452	0.0150408	0.000458722	2.7919	1.33601
DCLK2	2.51607	0.0174012	0.000577908	7.43025	1.33117
MRPL47	2.51052	0.0124671	0.000338256	5.09989	1.32799
UBL4A	2.5093	0.0669036	0.00505678	2.37343	1.32729
TRPC4	2.50668	0.0383872	0.00213095	5.2005	1.32578
ODR4	2.48994	0.00184299	1.79e-05	5.66506	1.31611
ALG14	2.4878	0.0855773	0.00757159	2.69342	1.31487
NDUFAF4	2.48145	0.0396765	0.00224318	5.89367	1.31118
VGF	2.47773	0.0554439	0.00377862	3.48101	1.30902
SPATC1L	2.46366	0.00705879	0.000151889	5.61973	1.3008
PIP4P2	2.46039	0.0288251	0.00131	4.87222	1.29889
ATL3	2.45222	0.0178934	0.000606117	5.11563	1.29409
PLLP	2.44619	0.0493231	0.00313639	3.77443	1.29054
TREM1	2.4367	0.0245651	0.000989058	5.15503	1.28493
SPP1	2.4143	0.0260874	0.00110381	10.2768	1.27161
ATP6V1C1	2.41408	0.00321038	4.45e-05	7.45963	1.27148
SYP	2.40651	0.0907019	0.00848667	5.45456	1.26694
CKMT2	2.3967	0.0785745	0.00655297	2.32298	1.26105
L2HGDH	2.39617	0.0139986	0.000406466	5.16497	1.26073
MBP	2.38694	0.0258709	0.00108686	10.8992	1.25516
CABLES1	2.37873	0.038441	0.00213626	9.34159	1.25019
F11R	2.37546	0.0294271	0.00134445	7.33418	1.24821
NDUFA6	2.36028	0.00072751	5.43e-06	6.79994	1.23896
LDB3	2.35166	0.0244453	0.000978343	5.03225	1.23368
HEPH	2.33792	0.0762633	0.0062854	8.94241	1.22523
NPR2	2.32798	0.0762633	0.00628824	7.71441	1.21908
USP2	2.32791	0.0627315	0.00455239	4.63766	1.21903
FMC1	2.3239	0.00732492	0.000159823	4.03396	1.21655
MAP1B	2.30072	0.0219957	0.000811367	6.83022	1.20209
KLHDC10	2.29981	0.0189599	0.000653161	3.53514	1.20151
NDUFA4L2	2.28705	0.0842038	0.00735407	7.70081	1.19349
DHFR	2.2837	0.0362046	0.00194651	5.61612	1.19138
CENPS.CORT	2.28004	0.0962507	0.00934023	2.43025	1.18906
TRIM2	2.2729	0.0544715	0.00367061	7.89127	1.18454
EIF2S1	2.26368	0.000957341	7.5e-06	7.91736	1.17867
TIMM50	2.26345	0.00919538	0.000215045	8.87315	1.17852
ERO1A	2.26235	0.0702668	0.0054084	8.45708	1.17782
ARL6	2.25073	0.00226389	2.54e-05	4.50879	1.17039
WHRN	2.2481	0.031192	0.0014991	5.8972	1.16871
FKBP5	2.24786	0.0768192	0.00635723	11.5961	1.16855
MORC4	2.24604	0.0286504	0.00129082	6.85648	1.16738
PSMD8	2.24357	0.0125448	0.000342523	10.4976	1.1658
RBM18	2.2416	0.0266144	0.00113734	5.30716	1.16453
DNAJC22	2.23077	0.0744599	0.00602285	6.1147	1.15754
ADNP2	2.23042	0.0931677	0.00891189	3.3639	1.15731
H1.6	2.22218	0.0705866	0.00545853	3.57246	1.15198
ATP6V1A	2.21575	0.0143614	0.000425017	5.22805	1.1478
CFL1	2.21383	0.000188503	7.16e-07	9.7571	1.14654
C2orf49	2.21307	0.0328006	0.00162538	4.68749	1.14605
VANGL1	2.20653	0.0113219	0.000298215	6.77537	1.14178
FGF1	2.20506	0.0865577	0.00779503	7.6112	1.14082
RBP1	2.19835	0.0947688	0.00917928	6.68289	1.13642
CUL5	2.19501	0.0244453	0.000968403	7.50041	1.13423
GABRD	2.19023	0.0968928	0.00948214	4.10327	1.13108
MCTS1	2.18896	0.000936087	7.28e-06	7.63783	1.13024
NDUFB6	2.18711	0.0281895	0.00125562	5.77371	1.12903
MOSPD1	2.1777	3.74e-05	7.89e-08	4.99972	1.12281
TSC22D3	2.17332	0.0753468	0.00615363	10.5997	1.1199
TSFM	2.17	0.0239036	0.000922236	6.02793	1.11769
NQO1	2.16911	0.0356666	0.00190038	7.51354	1.1171
HNRNPUL2.BSCL2	2.15792	0.00245878	2.87e-05	9.39322	1.10964
TMEM209	2.15584	0.00474166	8.4e-05	6.64364	1.10825
LILRA2	2.15577	0.0839926	0.00731116	4.8397	1.1082
G6PD	2.15518	0.000659094	4.53e-06	6.69426	1.10781
UQCR11	2.14361	0.00927368	0.000217962	7.25609	1.10004
ANG	2.12536	0.0315701	0.00153559	5.69367	1.0877
MED1	2.12458	0.0593022	0.004182	6.08442	1.08718
FAM229B	2.12057	0.0330899	0.00166832	5.12995	1.08445
RAD18	2.10828	0.031192	0.00149127	6.5196	1.07607
NDUFB11	2.10704	0.00072751	5.48e-06	8.54685	1.07522
SIK1	2.10594	0.0987985	0.00983011	6.79345	1.07446
DNAJB1	2.10476	0.03492	0.00183745	5.25204	1.07365
SULT2B1	2.10475	0.0839926	0.00732039	3.087	1.07365
KRT8	2.10131	0.0629697	0.00457727	11.9089	1.07129
MRPL35	2.10124	0.00241878	2.79e-05	6.47586	1.07124
GNA13	2.10112	0.0167466	0.000543045	6.56516	1.07116
ADPRHL1	2.09539	0.00939837	0.000223757	5.91596	1.06722
UQCRQ	2.09488	0.00022516	1.07e-06	8.64784	1.06687
ARL4A	2.0898	0.0394075	0.00220659	7.45788	1.06337
SDHAF3	2.08922	0.0255766	0.00105881	7.01054	1.06296
CALM3	2.08561	0.00154805	1.42e-05	7.70538	1.06047
PTCH2	2.08428	0.0427756	0.00250347	4.38177	1.05955
ZP3	2.08312	0.00684484	0.000145222	5.73779	1.05875
UGT8	2.0827	0.0833789	0.00718654	6.05701	1.05846
RPS16	2.07742	0.0417548	0.00242618	10.7835	1.05479
SMIM30	2.06814	0.0186643	0.000640104	6.61607	1.04833
NEK2	2.0568	0.0223893	0.000838028	6.0654	1.0404
DKK3	2.05475	0.0294383	0.00134709	9.06678	1.03896
MRPL15	2.05364	0.0630725	0.00460412	8.3889	1.03819
SLC44A1	2.05112	0.00780823	0.000174473	8.52547	1.03641
MRPS12	2.04805	0.0714249	0.00556211	8.28897	1.03425
CRAT	2.04762	0.0336179	0.00172658	5.7505	1.03395
ACOX1	2.04566	0.00184299	1.78e-05	7.91017	1.03257
CPD	2.04402	0.034367	0.00179593	9.07915	1.03141
MRPL19	2.04209	0.00147154	1.3e-05	7.3746	1.03004
PBK	2.03833	0.0426668	0.00249453	3.34845	1.02739
PSMC4	2.03789	0.0101674	0.000253098	8.9886	1.02708
ELOB	2.03478	0.00362201	5.33e-05	9.1335	1.02488
APP	2.03437	0.0900562	0.00837	13.4732	1.02458
NUDCD1	2.03338	0.0308584	0.00146006	8.34314	1.02388
PGPEP1	2.03313	0.011185	0.000293562	4.48336	1.0237
GGCX	2.0315	0.00419704	7.08e-05	7.72721	1.02254
DEPDC1B	2.02908	0.0966716	0.0094102	4.7698	1.02082
CREB3L4	2.02597	0.0725487	0.00574877	8.32687	1.01861
ZMAT2	2.02064	0.0464484	0.0028542	4.24888	1.01481
CHAF1B	2.01779	0.0878265	0.00797749	4.82759	1.01278
PSENEN	2.01748	0.0355255	0.00188858	8.03579	1.01255
FASN	2.01737	0.0725487	0.0057502	7.64259	1.01248
VAMP4	2.01532	0.0153802	0.000477096	5.40436	1.01101
ALDH6A1	2.01448	0.0105413	0.000266853	6.46901	1.01041
PMF1.BGLAP	2.01352	0.088529	0.00808399	4.09614	1.00972
TMLHE	2.01317	0.00226389	2.55e-05	6.37716	1.00947
ARF3	2.00959	0.0277935	0.00123463	5.56123	1.0069
GCLM	2.00418	0.031192	0.00148645	6.62615	1.00301
PRPSAP1	2.00285	0.0302789	0.00142351	9.81123	1.00205
IL13RA1	2.00259	0.0512294	0.00333481	5.74203	1.00187
PRKAR2A	2.00178	0.0156072	0.000489409	4.97431	1.00128
TFAM	1.99449	0.0362302	0.00195998	6.731	0.996016
TCAF1	1.99437	0.00595309	0.000118538	6.56937	0.995935
BTG3	1.99391	0.0825701	0.00707701	9.78826	0.9956
MRPS33	1.99074	0.000243391	1.17e-06	8.17991	0.993306
SLC39A6	1.98562	0.0224812	0.000842826	7.07718	0.98959
NDUFV3	1.98478	0.00146846	1.29e-05	9.45648	0.988978
IL17RC	1.98077	0.0185084	0.000632887	8.81562	0.986059
PWP1	1.979	0.0367245	0.0019966	7.57502	0.984774
COX7B	1.97888	0.000645897	4.36e-06	9.3126	0.984684
COL7A1	1.978	0.0885828	0.00811026	9.32543	0.984045
C6orf52	1.97118	0.0449047	0.00269303	3.58061	0.979058
DNAJB9	1.96845	0.0630725	0.00460406	3.18592	0.977064
FBXL4	1.96272	0.0901539	0.00838995	7.35769	0.972854
ACSL1	1.95997	0.0362302	0.00195581	10.1425	0.970832
KRT18	1.95639	0.0705157	0.00544455	8.07697	0.968195
CARNMT1	1.95556	0.0490805	0.00310322	5.00857	0.967584
PER1	1.95501	0.028532	0.00127776	7.75413	0.967178
UBC	1.95252	0.0294383	0.00135001	10.6377	0.965339
COX6C	1.9463	0.0124671	0.00033965	10.2159	0.960738
SRD5A3	1.94513	0.0491343	0.00312143	6.96713	0.959867
RNF20	1.9445	0.0175536	0.000585482	5.02187	0.959402
MRPL40	1.94262	0.00406202	6.53e-05	7.61144	0.958006
ANGPT2	1.94119	0.0322815	0.00158859	8.43057	0.956941
ORMDL2	1.9377	0.0168523	0.000554598	6.94398	0.954342
SKA1	1.93749	0.0259813	0.00109306	4.25092	0.954189
CCDC124	1.93706	0.071557	0.00560147	4.54179	0.953872
NDUFS5	1.93593	0.0755724	0.00617661	8.64925	0.953028
SOD1	1.9354	0.00307249	4.22e-05	10.4376	0.952628
TUBB4B	1.93429	0.0198573	0.000695384	7.39909	0.9518
TRUB2	1.93331	0.0251096	0.00102612	5.89749	0.951071
RPF2	1.93247	0.0926334	0.00879936	6.993	0.950443
FAM210A	1.93207	0.0308584	0.00145869	7.20641	0.950145
TRMT5	1.92979	0.00259033	3.12e-05	4.7412	0.948447
SERPINE1	1.92842	0.0907019	0.00849562	10.3684	0.947417
TRIM24	1.92714	0.0020173	2.11e-05	9.78722	0.94646
UBL5	1.92487	0.0015191	1.36e-05	9.28653	0.944758
HSD17B10	1.9198	0.0071711	0.000155163	8.68979	0.940955
NOL7	1.91549	0.00970142	0.000236235	7.5686	0.937711
ZDHHC9	1.9137	0.00350125	4.96e-05	8.90498	0.936367
NIFK	1.91263	0.00948105	0.000228489	7.16721	0.935556
ABCF2	1.91125	0.00145061	1.27e-05	8.63482	0.934518
SNRNP27	1.91099	0.0018588	1.84e-05	6.2038	0.934322
PPP1R15A	1.907	0.031192	0.00150154	6.56521	0.931304
RAPGEF5	1.90251	0.0402342	0.00230866	10.7776	0.927905
CISD1	1.89878	0.0220688	0.000815391	6.39534	0.925075
GRWD1	1.89454	0.0221357	0.000825818	5.49611	0.921848
GOLPH3L	1.89366	0.0519356	0.00341824	5.19414	0.921179
B3GNT5	1.88788	0.0311534	0.00147965	7.44137	0.916768
ERLIN1	1.88388	0.0810495	0.00685386	5.09832	0.913706
LACTB2	1.88327	0.0559924	0.00383722	7.39586	0.913237
C19orf54	1.88313	0.0905356	0.0084473	5.09196	0.913135
CTNNBIP1	1.88225	0.0928094	0.00884132	6.58308	0.912458
MTMR12	1.87616	0.0865454	0.00777625	8.16213	0.907779
NAMPT	1.87614	0.0306347	0.00144393	10.6351	0.907771
TOMM7	1.87381	0.0148066	0.000449793	9.70387	0.905974
PIGK	1.87248	0.00647061	0.000133805	6.71312	0.904952
SCRN3	1.86941	0.00282377	3.73e-05	6.57662	0.902586
ALDOA	1.86884	0.0826152	0.00710576	12.7916	0.902146
NDUFA3	1.86629	0.000722853	5.1e-06	7.34007	0.900175
CHCHD10	1.86374	0.00943783	0.000225266	8.33364	0.898204
MTCH2	1.86334	0.0380436	0.002105	7.83456	0.897894
PHB	1.86197	2.92e-05	5.63e-08	9.74312	0.896828
ATP5MG	1.86138	0.000516678	3.11e-06	8.76346	0.89637
PSMD12	1.86073	0.000686507	4.76e-06	9.56518	0.89587
PRR19	1.85975	0.0839926	0.00731053	4.0213	0.895113
DCP1A	1.85761	0.0857219	0.00760032	5.15901	0.893447
ARSK	1.8566	0.0664064	0.00500019	4.44797	0.892665
NME1	1.85635	0.0027106	3.45e-05	9.60888	0.892472
MERTK	1.85622	0.0759136	0.00621822	9.02835	0.892368
NR2C2AP	1.85427	0.0151236	0.00046398	7.83135	0.890851
MED30	1.85188	0.0315298	0.00153012	7.46945	0.88899
SLC6A12	1.85154	0.0850922	0.00747268	4.92553	0.888729
UQCR10	1.84841	4.28e-05	9.8e-08	8.81243	0.886287
PPP2CA	1.84818	0.000166231	6.01e-07	7.54653	0.886105
RBM42	1.84414	0.055221	0.00373776	7.49785	0.882951
HCFC2	1.84262	0.0221357	0.000827162	6.20166	0.881761
URI1	1.83867	0.0519634	0.00343274	10.9228	0.878663
THRAP3	1.83682	0.0819509	0.00698443	9.14732	0.877212
MED8	1.8342	0.0143843	0.000426562	6.6611	0.87515
LMAN2	1.8326	0.0359818	0.00191935	7.76246	0.873892
CACYBP	1.83199	0.00738145	0.000161946	8.91906	0.873412
MRPL24	1.83185	0.00487652	8.72e-05	8.63278	0.873301
ARHGDIA	1.8303	0.0270639	0.00117181	8.72111	0.872082
SLC7A11	1.82835	0.0407965	0.00235568	9.56479	0.870544
CCDC107	1.82739	0.00643675	0.000132022	6.75469	0.869788
GRPEL1	1.82725	0.00391644	6.07e-05	6.79013	0.869673
NR1D2	1.82687	0.0666249	0.00502769	7.08218	0.869374
SLC25A5	1.82613	0.0134085	0.000373378	6.01013	0.86879
ATP7A	1.82487	0.00495479	8.9e-05	7.89821	0.867792
ROMO1	1.82433	0.0968928	0.00946124	5.64241	0.867368
DIPK2A	1.82401	0.0878265	0.0079738	10.2181	0.867118
TMED10	1.82318	0.0255522	0.00105498	9.94713	0.866457
PTPRJ	1.82263	0.0664064	0.00500319	8.13815	0.866025
ADGRL1	1.81946	0.0485698	0.0030358	10.0842	0.863513
CDC37L1	1.81477	0.0630725	0.00460229	6.19278	0.859789
TIMM8B	1.81372	0.0166665	0.00053643	7.30589	0.858954
NOP10	1.81213	0.00833714	0.000189446	8.5543	0.85769
GLA	1.80896	0.0201124	0.000715226	7.90502	0.855162
TCEANC2	1.80731	0.0330596	0.00165227	4.77918	0.853843
LRRC42	1.80655	0.0199448	0.000703255	7.54173	0.853234
DDA1	1.80415	0.00672276	0.000141417	6.13803	0.851318
CORO1B	1.80338	0.0566347	0.00390514	9.04033	0.850706
IFRD1	1.80235	0.00193935	2e-05	10.2258	0.849877
TNFRSF12A	1.79634	0.0874998	0.00792638	9.23228	0.84506
MAF1	1.79628	0.089553	0.00829084	8.51282	0.845015
SLIRP	1.79448	0.000124441	3.75e-07	8.09732	0.843564
POP4	1.79212	0.0394173	0.00220952	8.41208	0.84167
ATP5PF	1.79084	0.0102674	0.000256206	9.60091	0.840633
PPP1R8	1.79082	0.0977923	0.009683	6.53486	0.840619
MED20	1.7904	0.056686	0.00391551	4.37785	0.840279
NDUFB9	1.78985	0.0118798	0.000318637	7.34528	0.839837
PHKG1	1.78733	0.073197	0.00582805	5.60129	0.837804
PGK1	1.78572	0.0550795	0.00372154	12.3695	0.836507
NUP43	1.78412	0.0255766	0.00105908	5.67673	0.835215
DPM3	1.78246	0.0860194	0.00768765	6.59249	0.833871
FCHO2	1.78024	0.0920068	0.00871212	7.43699	0.83207
USP14	1.77779	0.0172315	0.000571234	9.1536	0.830085
COA6	1.77699	0.00883998	0.000203004	7.77713	0.829438
NDUFC2	1.77692	0.00643675	0.000132297	8.67164	0.829377
PRELID3B	1.77671	0.0319928	0.00156387	7.98713	0.82921
PRKAG2	1.77545	0.0917146	0.00864785	7.78134	0.828186
MRPS23	1.77203	0.00241878	2.8e-05	6.82295	0.825403
WDHD1	1.76958	0.0189715	0.000655214	7.80009	0.823409
NME2	1.76776	0.00406202	6.57e-05	11.1799	0.821923
SELENOT	1.76756	0.0154607	0.000480846	8.17249	0.821757
RPP40	1.76621	0.0185084	0.000633642	6.89107	0.820659
TMED9	1.76502	0.0825885	0.00708855	8.646	0.819683
NDUFB1	1.7631	0.0033603	4.72e-05	8.27792	0.818115
CFAP298	1.76248	0.0136114	0.00038149	8.78883	0.81761
H4C5	1.76178	0.0239036	0.000928102	10.269	0.817033
ATRN	1.76063	0.0308003	0.0014536	8.8679	0.816094
MRPL11	1.75792	0.00187425	1.88e-05	8.23697	0.813867
ZNF461	1.7571	0.0804302	0.00677725	7.2271	0.813193
C1orf122	1.75498	0.05686	0.00394035	7.27449	0.811455
HLTF	1.75424	0.0343524	0.00179309	9.96351	0.810848
NBDY	1.75031	0.0834893	0.00720177	6.87497	0.807607
FBXL20	1.74941	0.0330596	0.00165228	6.22548	0.806867
RAC1	1.74833	0.00245878	2.88e-05	8.32899	0.805978
COPS6	1.74377	0.000983309	7.84e-06	8.31423	0.802208
RPS15	1.74286	0.0244453	0.000975597	10.8381	0.801455
GATAD2B	1.742	0.0630725	0.00460755	7.67977	0.800749
DHRS7	1.74141	0.0260874	0.00110335	8.70991	0.800259
ATP5MF	1.74021	0.00154515	1.4e-05	9.49163	0.799262
CLPTM1	1.73753	0.016189	0.000516181	9.14001	0.797036
RNASEH2A	1.73612	0.0807952	0.00682262	7.92005	0.795863
TBP	1.73446	0.0224851	0.00084568	7.49786	0.79449
NDUFC1	1.73269	0.00649829	0.00013552	8.19315	0.793013
NDUFA12	1.73015	0.0651714	0.00485063	5.19368	0.790894
POLR2J	1.72878	0.00247322	2.95e-05	8.07443	0.789758
DLD	1.72854	0.00175027	1.67e-05	8.84666	0.789555
RFXANK	1.72832	0.00783632	0.000175704	7.98392	0.789373
PGGT1B	1.72633	0.0275315	0.00121968	5.95194	0.787712
HIRIP3	1.72378	0.0825701	0.00707287	5.61762	0.785578
SDHB	1.7184	0.007598	0.000168071	8.99994	0.781067
TLE1	1.71815	0.0450211	0.00270816	7.95561	0.780854
FAHD2A	1.71738	0.0388697	0.00216476	8.19064	0.780213
NDUFA2	1.71497	0.000575819	3.66e-06	7.4435	0.778181
KRT10	1.7125	0.0217413	0.000796741	7.29548	0.776102
RRP15	1.70741	0.0451157	0.00271929	5.89213	0.771807
CD3EAP	1.70562	0.0298989	0.00139844	8.33009	0.770297
SENP5	1.70511	0.0376501	0.00207145	8.72293	0.769863
SNX8	1.70465	0.0243116	0.000958174	6.26933	0.769477
MAGED2	1.70433	0.0213088	0.000770616	9.79055	0.769203
SLC39A11	1.70403	0.0214253	0.000780412	9.50588	0.768949
PPP1CA	1.70364	0.000724008	5.15e-06	7.23552	0.768618
UBL7	1.69997	0.0718255	0.00564959	7.14098	0.76551
RSU1	1.69948	0.0845005	0.00740545	8.79435	0.765096
H4C11	1.69935	0.0966716	0.00940396	8.48707	0.764983
SMNDC1	1.6989	0.0105413	0.000266228	6.54628	0.764599
TMEM59	1.69757	0.00598475	0.00011976	10.6916	0.763468
PAICS	1.69668	0.0160702	0.000510199	11.5306	0.762718
CAPNS1	1.6961	0.0920068	0.00869562	10.776	0.76222
PPIA	1.69562	0.0110755	0.00028772	12.9295	0.761813
CGNL1	1.69415	0.071557	0.00558824	9.63015	0.760561
EI24	1.68832	0.0860194	0.00765832	7.4555	0.755589
ASNS	1.68699	0.0851903	0.00748643	9.72602	0.754449
THUMPD3	1.68567	0.00919538	0.000214764	9.12773	0.753322
VTI1B	1.68317	0.0115529	0.00030743	7.83261	0.751184
TPRN	1.68242	0.031192	0.00150373	7.61045	0.750539
COX7A2	1.67945	0.0274511	0.0012128	9.8586	0.747987
STAM	1.67763	0.0860194	0.00767737	5.94436	0.746427
LAMP2	1.67725	0.0512296	0.0033379	12.6052	0.746094
FKBP7	1.6749	0.0839926	0.00729903	5.67848	0.744072
MOB4	1.67374	0.0315298	0.00153173	7.35927	0.743075
SNRPB	1.67285	0.0239036	0.000930442	9.71526	0.74231
UBE2D4	1.66995	0.0294383	0.00135915	6.41377	0.739801
ASB8	1.66989	0.0401146	0.00229938	5.89253	0.739756
ANLN	1.66945	0.0918268	0.00867293	9.28033	0.73937
AP2S1	1.6694	0.0225152	0.000853391	8.97539	0.739328
TXNDC17	1.66867	0.0513352	0.00335283	8.14403	0.738694
EMD	1.66844	0.00406202	6.61e-05	9.39049	0.738502
RNF2	1.66819	0.0414271	0.00240458	7.29703	0.738281
FAM162A	1.6658	0.0740706	0.00596458	8.76842	0.736219
MPC1	1.66393	0.0944968	0.00913832	6.51601	0.734591
C1QBP	1.66317	0.0417548	0.00242863	9.89368	0.733935
UBE2T	1.66283	0.061975	0.00446387	8.05761	0.733642
UFSP2	1.66247	0.0359906	0.00192632	7.3253	0.733326
ATP5MC1	1.66241	0.00022205	9.82e-07	8.37097	0.733279
PSMB6	1.66126	0.0251096	0.00102032	5.73383	0.73228
MRPS7	1.66112	0.0568678	0.0039452	7.8153	0.73216
CTSL	1.65925	0.0931164	0.00889939	9.35461	0.730531
RPL26L1	1.65792	0.00406202	6.54e-05	7.15248	0.729377
ANAPC11	1.65709	0.0340034	0.00176572	8.48846	0.728654
PFDN6	1.657	0.0139511	0.000401943	7.94788	0.728571
H4C8	1.65596	0.0362302	0.00195561	9.9037	0.727668
CDR2L	1.65254	0.0885686	0.00810277	8.87186	0.724681
C6orf136	1.65197	0.0244453	0.000978121	7.17429	0.724191
ATP5MD	1.65079	0.00365746	5.4e-05	9.36533	0.723155
MRPL28	1.64998	0.0251096	0.00102413	7.49513	0.722448
SEC14L1	1.64936	0.0603474	0.0042848	9.4393	0.721905
AAMDC	1.6487	0.00269789	3.37e-05	6.39677	0.721327
UQCRC1	1.64839	0.0138252	0.000396647	7.64705	0.721061
SMIM11A	1.64833	0.0272136	0.00118565	7.09374	0.721002
HSPE1	1.64321	0.00470742	8.29e-05	7.99618	0.716515
LAMTOR2	1.64236	0.00626743	0.000126172	8.17995	0.715774
NDUFS6	1.64222	0.0214253	0.000778266	8.15018	0.715651
TMEM147	1.63983	0.0858839	0.00762212	7.4971	0.713545
HS2ST1	1.63694	0.0333355	0.00168978	5.68637	0.711004
DCXR	1.63548	0.0464484	0.00285637	7.40498	0.70971
EIF3I	1.63383	0.0116813	0.00031261	10.1446	0.708258
EMC3	1.63361	0.00391644	6.05e-05	9.16021	0.708063
BRAP	1.63286	0.0344615	0.00180294	6.58121	0.707404
NUP37	1.63133	0.0236231	0.000906993	7.41757	0.706049
ILRUN	1.63068	0.0379648	0.00209835	7.87153	0.705477
ZNRD1	1.62987	0.0806435	0.00680009	6.81869	0.70476
TCEAL4	1.62713	0.0495744	0.00316064	9.45702	0.702334
RAN	1.62461	0.0400627	0.00229399	10.979	0.700089
ARL6IP4	1.62185	0.0407936	0.00235059	9.13677	0.697637
GAREM1	1.61489	0.0328006	0.00162537	8.85007	0.691435
EIF3C	1.61419	0.0296313	0.00138167	12.4017	0.690814
CDK9	1.61238	0.0917146	0.00865127	5.374	0.68919
OGDH	1.61042	0.071557	0.00561134	8.32654	0.687438
NUDT2	1.61006	0.0893472	0.0082664	6.86832	0.687115
RPL10	1.60992	0.0391877	0.00218956	13.4171	0.686988
PRMT5	1.60941	0.00760121	0.0001686	7.65186	0.68653
PDAP1	1.6084	0.0802609	0.00675815	7.67289	0.685627
H2BC7	1.60447	0.0714454	0.00556801	9.03765	0.682096
HSPA4	1.60222	0.0155815	0.000487421	9.92001	0.680076
ZMYND19	1.60197	0.0745494	0.00603908	5.80416	0.67985
UMPS	1.601	0.0203703	0.000728082	8.64157	0.678969
LNPK	1.60059	0.0834956	0.0072117	8.24027	0.678603
NAA38	1.59713	0.0944968	0.00914724	7.66783	0.675485
UBA52	1.59669	0.0519356	0.00341343	11.4976	0.675087
H2AZ1	1.59634	0.0155815	0.000486978	7.48856	0.67477
CNIH4	1.595	0.0680139	0.0051776	9.14942	0.673561
KIF1C	1.59497	0.0979527	0.00970897	8.26429	0.673526
CUTA	1.59378	0.0254674	0.00104995	9.68853	0.672455
CXorf56	1.59319	0.0126653	0.000348867	9.0033	0.671923
NSDHL	1.5912	0.0524463	0.00348988	7.51047	0.670113
RETREG2	1.59037	0.0178713	0.000604293	9.37728	0.669365
PAFAH1B3	1.58804	0.0615566	0.00440406	7.54766	0.66725
BUD31	1.58793	0.00698521	0.000148693	8.24122	0.667149
COMMD2	1.58744	0.064325	0.00474586	7.44758	0.666703
ERBB2	1.5855	0.0987985	0.00983161	11.2421	0.664937
PUF60	1.58445	0.0944968	0.00913342	10.8406	0.663986
MRPL39	1.58412	0.0634111	0.00465802	8.23912	0.663686
CISD3	1.58262	0.0285527	0.00128213	7.16476	0.662316
RAB2A	1.58237	0.0744255	0.0060111	9.01796	0.662086
ATP5MC3	1.58085	0.0063088	0.000127385	10.292	0.660704
NF2	1.58067	0.0491343	0.00311887	8.2852	0.660536
CLCN3	1.58005	0.0490173	0.00307867	10.4963	0.659966
COPG2	1.57771	0.0753468	0.00615229	9.83144	0.657832
RANBP1	1.57495	0.0257917	0.00107938	10.0423	0.655305
RTL8A	1.57422	0.0486953	0.00304907	8.57661	0.654641
H1.2	1.5737	0.0330899	0.00167334	10.9658	0.654164
MOB1A	1.57328	0.0265363	0.0011308	7.68657	0.653775
CNOT11	1.57297	0.0519634	0.00343535	5.73094	0.653493
NOL12	1.57275	0.0296313	0.00138235	6.12957	0.653293
LRR1	1.57094	0.0508475	0.00330381	5.32531	0.65163
IFNGR1	1.57	0.0519356	0.00341834	10.706	0.650762
MRPS34	1.5699	0.0618989	0.00445466	8.5171	0.650675
LSM4	1.5679	0.0661235	0.00496992	9.66768	0.64883
PAFAH1B2	1.56759	0.00516432	9.4e-05	7.47974	0.648552
DNPH1	1.56698	0.0893131	0.00825666	7.88516	0.647988
COMT	1.56663	0.00411092	6.84e-05	9.46468	0.64766
VCP	1.56658	0.0362302	0.00195368	9.6198	0.647623
EEF1E1	1.56432	0.0977923	0.00968433	6.22861	0.645534
RPL35A	1.56405	0.0937417	0.00902895	12.4897	0.645284
PLAA	1.56379	0.0515789	0.00337778	8.19732	0.645049
SMIM26	1.5635	0.0330899	0.00166771	8.25018	0.644775
LZIC	1.56347	0.0722097	0.00571027	7.42342	0.644749
C19orf53	1.56302	0.041101	0.00237822	7.7904	0.644335
PSMD11	1.56249	0.00379541	5.76e-05	9.73861	0.643844
TMEM168	1.56092	0.0471067	0.00290619	8.84645	0.642397
H2AC8	1.55989	0.0732869	0.00584404	9.13871	0.641445
HMCES	1.55756	0.0968928	0.00950031	8.10306	0.639287
HSP90AA1	1.55543	0.0716085	0.00562388	14.078	0.637313
NUDT1	1.55075	0.0777253	0.00644627	6.77781	0.632969
AGPS	1.55056	0.0997535	0.00999783	7.5028	0.632789
POLD2	1.55054	0.0722097	0.00569386	9.74145	0.632773
USP32	1.54933	0.0362302	0.00195925	9.46598	0.631642
MEA1	1.54565	0.03179	0.00155204	9.26945	0.628212
FYTTD1	1.54496	0.031192	0.0014893	8.88724	0.627569
TOMM6	1.54367	0.0260518	0.0010976	10.1092	0.626366
ARL1	1.54217	0.044517	0.00266174	8.42421	0.624963
BOLA3	1.54127	0.0346239	0.00181614	6.19527	0.62412
EIF4A3	1.54067	0.0524508	0.00349335	10.1337	0.623558
ABHD2	1.53995	0.0361006	0.00193656	6.59638	0.622883
TM9SF2	1.53913	0.0397511	0.00226313	8.73841	0.622111
C14orf119	1.53844	0.0396489	0.00223021	6.91071	0.62147
MIEN1	1.53822	0.00999801	0.00024647	7.78578	0.621265
TJP2	1.53683	0.0927204	0.00882439	11.0904	0.61996
SPCS2	1.5367	0.0151236	0.000463492	9.41933	0.619833
SNF8	1.53649	0.00266306	3.31e-05	8.89859	0.619643
TUFM	1.53616	0.05686	0.00394124	7.50853	0.619328
MKLN1	1.53594	0.00415842	6.94e-05	9.48881	0.619121
RNF139	1.53509	0.0558161	0.00382178	10.2057	0.618324
CYCS	1.53496	0.0759293	0.00623555	11.377	0.618202
FAM174C	1.5334	0.0727891	0.00578241	6.17614	0.616732
C1orf198	1.53306	0.0900456	0.00836358	11.5833	0.616411
POLE4	1.53244	0.0675465	0.0051298	7.1107	0.615833
MALSU1	1.53138	0.032224	0.00158294	7.73275	0.614831
COX6A1	1.52702	0.0295206	0.00136543	6.68391	0.610718
CHMP5	1.52654	0.0398288	0.0022782	6.1664	0.610266
UQCRH	1.52575	0.0686456	0.00524146	7.95078	0.609514
LLPH	1.5256	0.0379648	0.00209672	7.77019	0.60938
COX5A	1.52499	0.0944945	0.00911854	9.1408	0.608802
CDC27	1.52259	0.00786197	0.000176753	9.13126	0.606523
INTS7	1.52198	0.0988546	0.00986699	9.11299	0.605946
PDZD11	1.52173	0.0455678	0.00275203	8.26186	0.605714
JAGN1	1.52106	0.015002	0.000456633	8.57566	0.605077
PMPCB	1.52084	0.00645305	0.000133021	9.26937	0.604866
NHP2	1.51984	0.0296313	0.00138063	9.09843	0.603917
ETF1	1.51929	0.0144556	0.000430419	8.75696	0.6034
RHEB	1.51803	0.0331008	0.00167589	9.74777	0.602198
H2BC12	1.51655	0.0397392	0.0022587	10.1008	0.60079
STN1	1.51623	0.0174965	0.000582128	7.00064	0.600487
CHMP3	1.51578	0.0335579	0.00171442	8.33523	0.600056
RPAP3	1.51526	0.0139515	0.000403198	8.37348	0.599567
SF3B6	1.51441	0.0891072	0.00820124	6.26256	0.598754
TMEM251	1.5116	0.0168321	0.000551904	7.4884	0.596072
TUBA1B	1.5113	0.0137094	0.000388298	12.7615	0.595791
ELAVL1	1.51105	0.0240055	0.00093774	9.11748	0.595547
PPAT	1.50945	0.0988546	0.00986506	9.6764	0.594024
POLR1C	1.50783	0.0756383	0.00618655	9.04384	0.592478
MRPL17	1.50718	0.0997535	0.0100088	7.67394	0.59185
RBIS	1.50715	0.0886661	0.00812323	9.77557	0.591828
ZFAND2A	1.50701	0.0437958	0.00259795	7.59389	0.591693
MRPL33	1.50537	0.0608774	0.00434078	7.46178	0.590118
ADH5	1.50516	0.00633247	0.00012928	9.13749	0.589921
TMA7	1.50452	0.0337596	0.00173977	9.70311	0.5893
RAB11A	1.50285	0.0725487	0.00574813	9.84582	0.587704
H2BC4	1.50263	0.0491242	0.00311138	10.0618	0.587491
ATP5PB	1.5021	0.00400253	6.29e-05	10.2321	0.586981
MRPL38	1.50185	0.0244127	0.000963795	8.74966	0.586742
NOP16	1.49949	0.0504654	0.00325977	7.99462	0.584476
HSPA9	1.49891	0.0382671	0.00211967	10.5006	0.583916
BLOC1S1	1.49854	0.0661918	0.00497905	8.08514	0.583556
ETFDH	1.49816	0.0997535	0.0100176	7.59519	0.583194
MACROD1	1.49777	0.0449615	0.00269915	6.07073	0.582815
SMARCD2	1.49581	0.0355414	0.00189157	10.5592	0.580932
TMEM120B	1.49567	0.0490173	0.00309312	7.02664	0.580792
CLIC1	1.49496	0.0892139	0.00822489	11.4474	0.580107
MYL6	1.49433	0.0519356	0.00341787	12.2954	0.5795
PLRG1	1.49388	0.040351	0.00232023	8.45503	0.579064
UGGT1	1.49372	0.0263229	0.00111853	10.1833	0.578907
CSTF2	1.49251	0.0348819	0.00183334	8.17197	0.577737
EIF2B2	1.49227	0.0071711	0.000155194	7.39583	0.577512
GEMIN2	1.49065	0.0200862	0.000713082	6.81198	0.575944
TRMT2B	1.49063	0.0217645	0.000801525	8.46674	0.575925
BCAP31	1.48894	0.0811649	0.00686852	7.61142	0.574284
CAPZA2	1.48803	0.0294383	0.00135808	10.0537	0.573402
ZPR1	1.48671	0.0551914	0.00373243	9.11131	0.572127
SAT2	1.48649	0.0586007	0.00412194	8.12961	0.571908
TXNRD1	1.48496	0.0363333	0.00196876	10.8724	0.570421
PSMC3	1.48392	0.0675427	0.00512545	9.79439	0.56941
GABARAP	1.483	0.05469	0.00369193	10.5342	0.568517
TMED2	1.48196	0.0284186	0.00126925	9.17126	0.56751
NAA10	1.47915	0.0762633	0.00628788	9.45532	0.564769
KRTCAP2	1.4775	0.0939889	0.00905842	9.94786	0.563159
TNPO3	1.4769	0.0389715	0.00217278	11.1976	0.562571
NDUFS1	1.47367	0.00565105	0.000104908	10.0067	0.559409
CHID1	1.47335	0.0855773	0.0075483	8.88955	0.559104
AHSA1	1.47313	0.0543817	0.00366128	8.61038	0.558883
UQCRB	1.47312	0.0846475	0.00742343	11.3523	0.558876
MRPL37	1.47267	0.0397166	0.00225268	9.51723	0.558435
MRPS18A	1.47247	0.0855773	0.00756292	8.61149	0.558242
NOMO2	1.47169	0.0934049	0.00896272	11.3303	0.557476
NDUFB2	1.47167	0.0515789	0.00338046	8.19642	0.55745
ATP5MPL	1.46902	0.0313944	0.00152137	9.17034	0.554859
GNA11	1.46763	0.0434567	0.00256429	6.8978	0.553493
UBE2D2	1.46502	0.00386398	5.89e-05	8.44579	0.550921
YARS1	1.4635	0.0491343	0.00312047	10.9405	0.549422
GEMIN6	1.46101	0.0860194	0.00768891	6.21038	0.546965
KPNB1	1.45983	0.0294383	0.00135196	10.8816	0.545797
TMEM19	1.45525	0.0552503	0.00374641	6.15859	0.541266
NDUFB5	1.45197	0.0815901	0.00691876	9.99054	0.53801
MNAT1	1.45053	0.0765887	0.00633354	8.32295	0.536585
LONP2	1.44921	0.0819509	0.00697944	9.74196	0.53527
PNN	1.44842	0.0972998	0.00958641	6.81347	0.534477
CAMSAP1	1.44708	0.056103	0.00385157	9.87163	0.533142
TMEM50A	1.44694	0.0563227	0.00387344	8.13224	0.533001
SRP68	1.44428	0.0798294	0.00670257	9.02718	0.530346
YIPF4	1.4411	0.095417	0.00924782	7.25835	0.527174
SF3A3	1.44079	0.014616	0.000437836	7.79752	0.526862
RAB21	1.4389	0.0582284	0.00408053	8.1515	0.52497
SEC22A	1.43828	0.0907019	0.00849235	7.62303	0.524343
PSMB3	1.43818	0.0407965	0.00235534	6.58603	0.524241
ALG9	1.43458	0.0750048	0.00609406	9.192	0.520633
UXT	1.43377	0.0998355	0.0100371	8.30496	0.519809
THAP5	1.43346	0.0743868	0.00599901	7.79877	0.519499
TRMT112	1.42733	0.0554944	0.00378972	9.50597	0.513323
SAP30L	1.42535	0.0678622	0.00515787	6.04692	0.511315
OCRL	1.42429	0.0496622	0.00317891	10.3585	0.510243
FH	1.42403	0.0464484	0.0028457	9.9682	0.509976
SMG8	1.42316	0.0785945	0.00656099	8.87056	0.509097
NOL11	1.4231	0.092291	0.00875157	9.6158	0.509033
DDOST	1.42271	0.084271	0.0073701	10.8561	0.508644
SNU13	1.42185	0.0972998	0.00958864	9.99232	0.507774
SLC25A14	1.42119	0.0760434	0.00625178	7.31148	0.507096
EFTUD2	1.41944	0.00849304	0.000194524	10.503	0.505325
EIF1	1.41935	0.0151891	0.000466906	12.2911	0.505226
METTL23	1.41486	0.0225152	0.000848696	8.34718	0.500663
FIBP	1.41459	0.0288123	0.00130768	8.83779	0.500382
H3.3B	1.41255	0.0892139	0.00822883	13.1956	0.498305
CYREN	1.41181	0.0892139	0.00822322	9.68091	0.497544
RPP21	1.41099	0.0855562	0.00753922	7.67733	0.49671
AP1B1	1.41077	0.0778976	0.00646994	10.9522	0.496484
SMIM12	1.40927	0.0603084	0.0042784	7.74817	0.494952
NSF	1.40927	0.0506268	0.00327422	10.3686	0.494948
CCT7	1.40911	0.0840489	0.0073304	8.02608	0.494785
TSEN34	1.40642	0.0739543	0.0059463	8.67039	0.492029
ARMC10	1.40349	0.0276053	0.00122461	9.5421	0.489018
HNRNPL	1.40014	0.0490173	0.00308921	12.0817	0.485575
PSMC1	1.39829	0.0143614	0.000423932	9.9492	0.483668
TAF8	1.39632	0.0714029	0.00554748	7.72107	0.481629
PHC2	1.39527	0.0225285	0.00085546	10.5568	0.480541
XPOT	1.39443	0.0999969	0.0100594	9.0661	0.479676
FUNDC2	1.39438	0.0471067	0.00291518	9.01662	0.479623
PAFAH1B1	1.39351	0.0459488	0.00278612	9.52054	0.478724
NFS1	1.39342	0.091698	0.00863264	8.93821	0.47863
WDR26	1.3905	0.0988546	0.00985252	10.5509	0.475599
LARP4	1.38969	0.0367642	0.00200097	9.51697	0.474761
KLHDC2	1.38923	0.091698	0.00863313	8.8908	0.474284
MTX1	1.38917	0.087779	0.0079573	8.65758	0.474223
MIA3	1.3837	0.0839926	0.00731575	10.6183	0.468528
NLN	1.38349	0.0585316	0.00411354	8.64918	0.468313
KPNA1	1.38177	0.0826152	0.00710577	10.1381	0.466519
MFSD11	1.37644	0.084271	0.0073662	9.25326	0.460937
MRFAP1	1.3729	0.0330596	0.00165226	11.2005	0.45723
ABCB7	1.37243	0.0933487	0.00893483	8.06516	0.456735
NTMT1	1.37091	0.0751739	0.00611686	7.88973	0.455132
BBS7	1.36995	0.0696259	0.00534648	6.97404	0.454126
METAP2	1.36508	0.0295578	0.00137068	9.50611	0.448982
DCTN2	1.35602	0.0417993	0.00243374	10.0927	0.439378
NCKAP1	1.35526	0.0926688	0.0088139	12.4537	0.438573
SOS2	1.35475	0.0860194	0.00765389	9.27475	0.438024
RTRAF	1.35437	0.0175536	0.000586281	9.91138	0.437617
NFU1	1.35363	0.0980909	0.00973164	7.64397	0.436835
CUL4B	1.35019	0.0931164	0.00889308	10.8333	0.433165
IDH3A	1.34889	0.0935689	0.00899538	9.64566	0.431774
DYNC1I2	1.34431	0.0539123	0.0036176	11.0043	0.426866
ACTB	1.34403	0.090442	0.00842766	15.663	0.426564
DNAAF2	1.34201	0.0553215	0.00375973	7.87782	0.424393
GRSF1	1.3408	0.0494966	0.00315041	10.8635	0.423099
HNRNPK	1.34058	0.0108035	0.000275926	13.0723	0.422862
EIF2B3	1.33343	0.0708399	0.00548666	8.03559	0.415147
SLC25A3	1.32427	0.0839186	0.0072805	11.8673	0.405198
EIF4G1	1.31833	0.0968928	0.00947816	13.2656	0.398709
CPSF2	1.31599	0.0582284	0.00408171	7.73962	0.396154
SRP72	1.31416	0.0624376	0.00451225	11.5494	0.394136
COMMD1	1.31221	0.0839926	0.00732043	8.39384	0.391995
TFIP11	1.3091	0.0214253	0.000778625	9.02009	0.388578
ACTR10	1.29721	0.0583015	0.00409274	9.02334	0.375407
HTRA2	1.29644	0.0742893	0.00598667	8.51186	0.374553
RNF14	1.28995	0.0704221	0.00543188	9.80796	0.367319
SIPA1L1	1.28955	0.0808247	0.00682998	11.0545	0.366869
UBE2L3	1.28762	0.0506307	0.00328007	10.4349	0.364702
DCTN1	1.28276	0.0660973	0.00496397	11.2338	0.359248
WIPI2	1.2719	0.0722097	0.00570778	10.0408	0.34699
AP5M1	1.25093	0.0735076	0.00588004	8.65156	0.323001
SNW1	1.25031	0.0717859	0.00564215	9.76824	0.322284
HDAC8	0.799464	0.0865454	0.00776909	11.4209	-0.322895
UBR4	0.791693	0.0937417	0.00902173	10.8933	-0.336986
ZNF236	0.780853	0.071557	0.00558381	10.5336	-0.356877
CCDC66	0.777226	0.0880055	0.00801497	10.1509	-0.363594
PCSK7	0.775679	0.0361006	0.00193487	12.0004	-0.366467
UBE2Z	0.773154	0.0987558	0.00981547	10.91	-0.371173
TYW5	0.768943	0.0554439	0.00378288	9.79296	-0.379051
ATG12	0.765447	0.0634111	0.0046518	9.93977	-0.385626
DNASE1	0.763998	0.0910054	0.0085304	10.4409	-0.388358
NUP214	0.762035	0.0729747	0.00580156	10.5335	-0.392071
R3HCC1L	0.758981	0.0601041	0.00426029	9.90737	-0.397863
ARID3B	0.758254	0.0977923	0.00968417	8.35514	-0.399248
ANKZF1	0.757424	0.0860194	0.00767335	10.5145	-0.400827
USP34	0.755635	0.0933872	0.0089554	10.9133	-0.404238
INPP4A	0.755457	0.0411995	0.0023864	11.3845	-0.404579
SOS1	0.75209	0.0714038	0.00555186	12.2823	-0.411023
GTDC1	0.750145	0.0498537	0.00320319	10.0631	-0.414758
ATXN2	0.749751	0.0745205	0.00603225	11.549	-0.415516
LGALS8	0.746225	0.063484	0.00467587	11.3151	-0.422317
TMEM131	0.745457	0.0330899	0.00167285	9.32886	-0.423804
TENT2	0.744468	0.0630725	0.00459549	10.9023	-0.425718
RELCH	0.743422	0.0330899	0.00166361	11.1056	-0.427747
ZNF407	0.741833	0.0177329	0.000598541	11.2723	-0.430834
CLK1	0.741672	0.0900272	0.00835228	11.6193	-0.431146
PRPF38B	0.737509	0.0504483	0.00325355	10.9951	-0.439267
RBMS1	0.736233	0.0970689	0.00953078	12.2417	-0.441765
C12orf76	0.734239	0.0471067	0.00292163	7.40222	-0.445678
WDR33	0.733208	0.0239036	0.000924528	11.4083	-0.447705
KATNBL1	0.733146	0.00347748	4.9e-05	9.53354	-0.447827
TVP23B	0.732939	0.0975545	0.00963139	10.442	-0.448236
SLC15A4	0.731687	0.0735076	0.00589047	9.25672	-0.450702
CLEC16A	0.731103	0.0658099	0.00491815	9.75322	-0.451854
SRSF9	0.729929	0.00464089	8.11e-05	9.55197	-0.454173
NFE2L2	0.729162	0.0658099	0.00492652	9.46072	-0.455688
LENG8	0.72905	0.0553215	0.00376124	12.9743	-0.455909
DNAJC7	0.728265	0.0330596	0.00164894	10.3287	-0.457464
COQ9	0.725235	0.0861929	0.00772001	8.84578	-0.463479
FAAP20	0.723249	0.0841477	0.00734409	9.07067	-0.467435
ZDHHC17	0.721622	0.0924787	0.0087791	11.0617	-0.470685
STRADA	0.719567	0.0491242	0.0031119	10.5419	-0.474799
ARHGAP1	0.719174	0.0942791	0.00909207	8.50777	-0.475587
ATM	0.718633	0.0796421	0.00667241	13.3818	-0.476672
MTX3	0.717105	0.0328006	0.00162708	10.6465	-0.479744
ELP4	0.715293	0.0785745	0.00655458	10.4945	-0.483394
PSMA6	0.713316	0.031192	0.0014936	9.25554	-0.487387
NPIPB2	0.712089	0.0726335	0.0057613	7.48559	-0.489871
PSMA3	0.711804	0.0679028	0.00516505	8.4147	-0.490448
YTHDC2	0.709766	0.0763078	0.00630111	9.56598	-0.494585
HEATR5B	0.70881	0.0987424	0.00980818	6.77367	-0.49653
ITSN2	0.705355	0.0272136	0.00118591	11.72	-0.503578
RC3H2	0.704801	0.0997535	0.0100174	11.5773	-0.504713
SETDB2	0.70392	0.0933872	0.00895243	9.88545	-0.506517
STK11IP	0.702216	0.0911444	0.00855354	7.41489	-0.510014
SUPT20H	0.702156	0.0362302	0.00196098	11.1684	-0.510136
ICE1	0.702104	0.0917182	0.00865715	7.5027	-0.510243
NPIPB5	0.701831	0.0735852	0.00591219	12.971	-0.510804
SCLY	0.700906	0.0340034	0.00176494	8.88066	-0.512706
CLK4	0.700893	0.0482778	0.00301463	10.1363	-0.512733
GIT2	0.69971	0.0818241	0.00695495	10.7982	-0.515172
SMG6	0.699412	0.0386707	0.00215135	8.40159	-0.515786
L3HYPDH	0.698679	0.0905356	0.00844221	8.0831	-0.517298
ATP9B	0.698574	0.0214253	0.00078186	10.8633	-0.517515
SEC61B	0.698267	0.0920567	0.00872239	6.22079	-0.518149
TRAPPC12	0.697778	0.0287319	0.00130057	10.1024	-0.519159
FNBP4	0.697645	0.0691769	0.00529473	11.4286	-0.519435
ACTR1A	0.696889	0.0197219	0.000687074	8.65652	-0.521
SZT2	0.696373	0.0659066	0.00493773	11.8516	-0.522068
STXBP3	0.695538	0.0498131	0.00319757	9.27835	-0.523798
CCNH	0.695456	0.0912497	0.00857442	10.2035	-0.523969
UBAP1L	0.693838	0.0464484	0.00285506	9.3964	-0.52733
CBX7	0.691247	0.0874998	0.00791852	7.75684	-0.532726
CYLD	0.690548	0.0753143	0.0061419	11.8644	-0.534187
LBHD1	0.688264	0.0910054	0.00853501	8.13259	-0.538966
MZF1	0.687995	0.0519634	0.00343583	9.76529	-0.539531
RWDD3	0.686103	0.0157786	0.000498341	8.33462	-0.543503
CCDC32	0.684084	0.0361205	0.00193981	9.38886	-0.547755
CEPT1	0.683822	0.0624274	0.00450774	10.645	-0.548307
DDX17	0.683051	0.0539123	0.00362183	14.9427	-0.549934
FEZ2	0.682807	0.0335579	0.00170715	10.0133	-0.55045
ARPC2	0.680017	0.016189	0.000515462	11.5448	-0.556358
MBLAC2	0.679617	0.0749133	0.0060821	6.3155	-0.557206
SLC25A45	0.678179	0.0606943	0.00431721	8.6501	-0.560262
TP53I13	0.677574	0.052196	0.0034638	7.38977	-0.56155
PIGB	0.67733	0.0839051	0.00726729	7.71697	-0.562069
MLLT6	0.677107	0.0471067	0.0029145	11.1481	-0.562544
RAD9B	0.672997	0.0710075	0.00550393	5.31635	-0.571328
COMMD3	0.671055	0.0499228	0.00321063	8.95371	-0.575498
PCYOX1L	0.668684	0.0722097	0.00570435	8.44611	-0.580604
BOD1L1	0.667718	0.0153802	0.000476565	9.10384	-0.582689
TTC32	0.667514	0.0597306	0.00421941	7.32772	-0.583129
GALNS	0.667218	0.0190472	0.000658977	9.78049	-0.583771
PHYKPL	0.666301	0.0012998	1.08e-05	10.741	-0.585754
CDK8	0.664958	0.0616339	0.0044133	7.93251	-0.588664
ZSCAN5A	0.66468	0.0268684	0.00115591	7.94604	-0.589269
DHX57	0.664185	0.0058523	0.000114248	8.87881	-0.590344
PRDX3	0.662709	0.00551099	0.000100647	7.92113	-0.593553
N4BP2L2	0.662644	0.0245103	0.000984984	12.8162	-0.593695
PML	0.66256	0.0759293	0.00623076	10.9102	-0.593877
TMEM42	0.661305	0.0490173	0.00308852	7.94522	-0.596612
EPC2	0.660574	0.0521935	0.00345733	8.34415	-0.598208
ZFC3H1	0.660529	0.011499	0.000304957	10.8483	-0.598307
MTERF4	0.659175	0.0137094	0.000386955	10.2537	-0.601267
PHIP	0.657995	0.063438	0.00466866	10.579	-0.603852
SLC38A6	0.65757	0.0583015	0.00409386	9.1459	-0.604784
ASH1L	0.657337	0.0432044	0.00254419	12.4547	-0.605295
HS1BP3	0.656832	0.0286504	0.00129017	8.48147	-0.606403
EPC1	0.655551	0.028657	0.00129545	10.8292	-0.609221
PSMD14	0.655197	0.024204	0.00094972	9.44134	-0.609999
BTBD7	0.654637	0.0735076	0.00588586	9.7409	-0.611233
CALM2	0.653497	0.0214253	0.000782578	11.8357	-0.613747
ATXN7	0.653199	0.0163897	0.000523782	11.2648	-0.614405
NECAP2	0.653114	0.00982241	0.000241308	9.04938	-0.614594
CWC27	0.652484	0.0688708	0.00526359	7.57828	-0.615987
PPWD1	0.651915	0.0616453	0.00441783	9.13353	-0.617243
PRSS53	0.65083	0.0977589	0.00966334	8.67859	-0.619647
WDR11	0.650723	0.00927368	0.000217994	10.9286	-0.619884
PRH1	0.65026	0.0825186	0.00706265	8.56572	-0.620911
ZNF444	0.648658	0.092291	0.00875572	9.25464	-0.624469
PARVA	0.648325	0.0437958	0.00260149	8.60167	-0.62521
CARD8	0.647254	0.0554439	0.00377641	10.9602	-0.627596
ACCS	0.645419	0.0554439	0.00378292	9.47182	-0.631693
C18orf54	0.644344	0.0490805	0.00310122	8.05513	-0.634098
LIMA1	0.643028	0.0912497	0.00857413	11.0829	-0.637048
IL11RA	0.642319	0.031192	0.00149989	8.89983	-0.638638
HSD17B12	0.641838	0.0437958	0.00260278	10.0623	-0.63972
TEAD1	0.640927	0.0325687	0.00160969	11.1243	-0.641769
RNF114	0.640306	0.0650328	0.00483307	9.78371	-0.643166
S1PR2	0.640271	0.0506307	0.00328057	9.16234	-0.643246
RBM5	0.639804	0.0221357	0.000824461	12.1205	-0.644298
SREK1	0.639214	0.0515789	0.00338242	12.3952	-0.64563
PATL1	0.639158	0.0185084	0.000629603	4.74897	-0.645756
RPGRIP1L	0.639037	0.0860194	0.0076786	10.182	-0.646028
GALNT10	0.638977	0.0750733	0.00610415	8.43758	-0.646165
EXOSC8	0.638603	0.0346239	0.0018177	9.16831	-0.647009
TYK2	0.638494	0.0490173	0.00307908	10.4785	-0.647255
VAC14	0.637561	0.0231185	0.000883439	9.40604	-0.649364
DNAJC24	0.637096	0.0535403	0.00358205	8.72773	-0.650418
SNX29	0.636317	0.0442472	0.00264027	8.62815	-0.652182
SEC22B	0.634277	0.00173869	1.65e-05	9.11855	-0.656815
GAK	0.634132	0.0496946	0.00318697	10.4056	-0.657145
TMX3	0.633306	0.0102828	0.00025721	7.9862	-0.659025
SH3BP1	0.632445	0.0931164	0.00889313	9.23411	-0.660988
DET1	0.631509	0.0058523	0.00011307	8.80605	-0.663124
PDLIM2	0.631452	0.0874998	0.00792672	9.17248	-0.663256
HSPA12A	0.629435	0.0634111	0.00464912	8.64675	-0.667871
FOXP1	0.628989	0.0986773	0.00979576	11.9112	-0.668893
TPCN2	0.625957	0.0284727	0.00127339	8.78057	-0.675865
MGMT	0.625348	0.0142135	0.000416357	6.55739	-0.677269
BIN3	0.625323	0.0572982	0.00398888	8.73323	-0.677326
RNF166	0.625049	0.096958	0.00951405	8.62504	-0.677958
SLC38A9	0.622821	0.0257248	0.00106986	9.28681	-0.68311
ARSB	0.622677	0.0458673	0.00277565	6.89793	-0.683443
NPIPB4	0.622171	0.0286504	0.00129342	11.9809	-0.684617
CENPK	0.618467	0.0915227	0.0086056	8.40724	-0.693231
DDX59	0.617913	0.0820433	0.00700538	6.83181	-0.694524
SUGT1	0.617277	0.0658099	0.00492	12.3491	-0.696011
NBAS	0.616906	0.0634111	0.00465904	7.1752	-0.696878
EFCAB7	0.615931	0.0972998	0.009583	7.29603	-0.699159
TAS2R50	0.614156	0.0968928	0.00950181	6.89492	-0.703324
RSRP1	0.611304	0.0020173	2.12e-05	11.8225	-0.710039
NHLRC3	0.609891	0.0168321	0.000551531	10.3702	-0.713376
TAS2R20	0.607851	0.0626259	0.0045334	7.44914	-0.718209
ARMH1	0.607774	0.0900272	0.00835223	5.71268	-0.718394
NDFIP1	0.607423	0.0139138	0.000400029	9.59006	-0.719227
UVSSA	0.606751	0.0198864	0.000697602	8.83013	-0.720823
UGCG	0.605986	0.073197	0.00582742	6.96902	-0.722644
KCTD20	0.605461	0.0396489	0.0022334	10.5454	-0.723894
SFXN4	0.604267	0.071557	0.00561553	6.62679	-0.726742
ERMAP	0.602723	0.0524235	0.00348521	8.86272	-0.730433
MAP3K14	0.60229	0.0141462	0.000412804	7.92659	-0.73147
CCDC88C	0.602045	0.0626269	0.00453863	8.87818	-0.732057
ZNF267	0.601784	0.00572873	0.000106886	8.69028	-0.732683
ARMC9	0.600487	0.0120726	0.000324536	9.73731	-0.735796
TTC39C	0.599933	0.0722097	0.00570032	8.53218	-0.737126
IFT27	0.599592	0.0624762	0.0045188	9.83258	-0.737946
YPEL2	0.599317	0.0294383	0.00135795	8.43425	-0.73861
ALPK1	0.598426	0.0496622	0.0031787	10.9124	-0.740755
ITFG2	0.596161	0.0402948	0.00231456	9.31686	-0.746227
VPS36	0.593022	0.0110324	0.00028527	9.12696	-0.753843
GPAM	0.591736	0.0167197	0.000540421	7.16233	-0.756974
ATAD2B	0.591587	0.00945213	0.000226513	8.77773	-0.757337
TAS2R19	0.587467	0.0570177	0.00396248	8.07739	-0.767419
MAT2B	0.585936	0.0175536	0.00058964	8.95573	-0.771186
TAS2R30	0.584962	0.0396489	0.00223839	9.10492	-0.773586
LIAS	0.580962	0.0189599	0.000653672	9.01906	-0.783484
FRA10AC1	0.580554	0.00963412	0.000234015	9.62317	-0.784497
SYNE3	0.580096	0.0464484	0.00283422	10.6002	-0.785636
AMT	0.579454	0.0649253	0.00482115	7.49501	-0.787234
RNPC3	0.578622	0.0253869	0.00104346	10.9151	-0.789306
MAEA	0.57827	0.00780823	0.000174604	9.73948	-0.790184
TAS2R14	0.577864	0.0303096	0.00142679	8.5211	-0.791197
EIF4E3	0.57783	0.0905386	0.00845849	9.74318	-0.791284
FAM102B	0.577736	0.0891072	0.00819741	9.36428	-0.791518
PLEKHO1	0.576927	0.0258178	0.00108307	9.71804	-0.79354
AZIN2	0.576233	0.0355255	0.00188835	8.7852	-0.795275
PIBF1	0.574853	0.0154807	0.000482403	8.69469	-0.798735
LOXL1	0.573652	0.0870925	0.00785832	7.4631	-0.801752
NAT10	0.572789	0.0692542	0.00530833	8.60953	-0.803925
BTN2A2	0.572723	0.0244453	0.000975358	9.40089	-0.804091
GNRH1	0.571725	0.0567971	0.00393002	7.99294	-0.806606
STAT6	0.570189	0.0727891	0.00578138	10.5399	-0.810487
TAS2R13	0.569851	0.039218	0.00219362	8.02892	-0.811344
DCP1B	0.5666	0.0268684	0.00115574	7.85347	-0.819598
TNFRSF25	0.566066	0.0366511	0.00198818	9.14432	-0.820957
GPR21	0.56497	0.0617925	0.00443732	6.53363	-0.823754
ITGA5	0.564667	0.0752613	0.00613304	9.10015	-0.824529
FAM24B	0.561977	0.0252133	0.0010334	5.71727	-0.831416
AMY2B	0.561815	0.0772227	0.00639993	9.79762	-0.831833
TCF7L2	0.560673	0.0579804	0.00405597	10.9745	-0.834769
GALNT18	0.558885	0.03412	0.00177685	5.2344	-0.839378
HSPG2	0.558543	0.0274815	0.0012158	9.38953	-0.840261
LPCAT2	0.557099	0.0744255	0.00600775	7.72524	-0.843995
EXTL2	0.555781	0.0285527	0.00128111	7.60907	-0.84741
FAR1	0.555389	0.0175536	0.000589753	11.2381	-0.848431
PLPP3	0.554927	0.0204321	0.000731522	6.86357	-0.84963
MAP3K1	0.553933	0.0464484	0.00284264	8.54814	-0.852217
SEPTIN6	0.553013	0.0383628	0.00212729	10.6903	-0.854614
ZEB2	0.552596	0.0920068	0.00870625	12.4652	-0.855703
RNASEH2B	0.552547	0.00187465	1.89e-05	11.5227	-0.85583
KLHL3	0.551729	0.03412	0.00177539	8.22436	-0.857968
CASP4	0.549396	0.0504654	0.00326074	9.53178	-0.864081
ETV6	0.54921	0.00205777	2.21e-05	12.9273	-0.864569
CD58	0.5479	0.0058523	0.000114727	8.54403	-0.868014
SPEF2	0.547121	0.0600459	0.00425254	8.94203	-0.870068
HMGCL	0.545543	0.000639573	4.2e-06	7.98493	-0.874235
RORA	0.545096	0.0340034	0.00176281	9.46024	-0.875417
ABCD3	0.544835	0.0359906	0.00192525	10.2372	-0.876109
ITGB7	0.536222	0.0462887	0.00281625	6.44018	-0.899097
UBXN4	0.535864	0.0058231	0.000110909	11.6377	-0.900061
CYP4V2	0.535265	0.0892208	0.00823857	9.49181	-0.901675
AKNA	0.534156	0.0839051	0.00726629	11.4411	-0.904667
FLT3LG	0.533065	0.0928094	0.00884746	6.05828	-0.907617
MGME1	0.530281	0.0168321	0.00055058	8.59777	-0.915172
WIPF1	0.530092	0.0746615	0.00605266	11.7237	-0.915685
C10orf143	0.529163	0.0853927	0.00751967	5.89531	-0.918216
BBIP1	0.529155	0.000145101	4.72e-07	8.78257	-0.918239
PIK3R6	0.529034	0.0672312	0.00508965	6.50139	-0.918567
MFSD14B	0.528951	0.0917146	0.00864077	9.24249	-0.918794
PLGRKT	0.528871	0.071557	0.00560637	4.98782	-0.919012
KCNIP2	0.527671	0.00734364	0.000160674	7.55069	-0.92229
HHIPL1	0.525223	0.061733	0.00442784	8.46791	-0.928999
ADAM19	0.524927	0.0444043	0.00265232	10.4603	-0.929812
MBTPS1	0.52472	0.00701702	0.000150144	10.6075	-0.930381
PARP4	0.523152	0.000495244	2.89e-06	7.60059	-0.934699
DEF6	0.519957	0.0139986	0.000406685	4.96905	-0.943537
MTERF1	0.51957	0.0721804	0.00568185	8.88633	-0.94461
MEIS1	0.518603	0.0438988	0.00261154	9.47092	-0.947298
TVP23C	0.515285	0.0221357	0.000827205	10.7236	-0.956557
ARID2	0.514149	0.00439205	7.52e-05	9.5101	-0.95974
ANGPTL6	0.513977	0.0826152	0.00710461	4.10401	-0.960226
ANKRD44	0.513811	0.0335579	0.00171827	11.1484	-0.960691
PLCB2	0.512231	0.0838262	0.00725035	9.09009	-0.965134
ARF4	0.512167	0.0221357	0.000827105	9.25728	-0.965314
STARD9	0.512138	0.0147419	0.000446051	8.42931	-0.965396
ATP6AP1L	0.508237	0.00896173	0.00020742	8.22801	-0.976426
CEP85L	0.505868	0.0735852	0.00591201	9.60966	-0.983168
FKBP9	0.505324	0.0376501	0.00207188	10.2918	-0.984719
EHBP1L1	0.504102	0.00419244	7.02e-05	10.868	-0.988214
CEP68	0.503867	0.0199448	0.000702238	9.00012	-0.988886
MED10	0.503692	0.00361077	5.29e-05	7.373	-0.989386
STK10	0.503323	0.0257917	0.00108042	8.28036	-0.990442
IRF1	0.503244	0.0740706	0.00596022	10.7403	-0.990671
SOCS2	0.503149	0.0834893	0.00720611	7.45307	-0.990943
ST6GALNAC4	0.502903	0.0759293	0.00623224	6.01148	-0.991648
OXTR	0.501807	0.0734478	0.00586573	8.68467	-0.994795
LRP1	0.500929	0.0202537	0.000722254	9.74617	-0.997323
TNFAIP8	0.499267	0.0321086	0.00157147	9.08392	-1.00212
KCNAB2	0.498567	0.0243116	0.000958338	7.86854	-1.00414
BTN3A2	0.49792	0.0335579	0.00172017	10.5293	-1.00601
DGKA	0.497181	0.0270047	0.00116704	10.1092	-1.00816
LYL1	0.493406	0.0882915	0.00805698	4.90281	-1.01915
NABP1	0.492954	0.0153802	0.000477417	11.7039	-1.02047
LAT	0.489897	0.00072751	5.24e-06	7.71116	-1.02945
COLQ	0.487824	0.0189292	0.000650332	4.96346	-1.03557
CXCL12	0.487064	0.0885686	0.00810362	11.3047	-1.03782
RIMBP3	0.485773	0.0649253	0.00482117	5.33272	-1.04165
ANP32E	0.484742	0.0675427	0.00512511	10.6305	-1.04471
CYSLTR1	0.483767	0.0858839	0.0076265	5.27717	-1.04762
RELT	0.483738	0.00358077	5.2e-05	8.72682	-1.0477
DACT1	0.483114	0.0964816	0.00937426	8.65216	-1.04956
GBP3	0.479882	0.0865454	0.00778288	9.0863	-1.05925
NREP	0.479764	0.0798223	0.00669716	11.8284	-1.0596
MYO1G	0.477385	0.0244669	0.000980683	9.09624	-1.06677
CLSTN3	0.47736	0.0439449	0.00261693	10.4683	-1.06685
MSC	0.477118	0.0966716	0.00940998	6.87163	-1.06758
EVL	0.477099	0.000156871	5.22e-07	11.6722	-1.06764
ARHGEF15	0.477071	0.0819509	0.00697991	7.34379	-1.06772
FLI1	0.475156	0.0668092	0.00504562	9.98106	-1.07353
MCC	0.475049	0.050716	0.00328916	9.99999	-1.07385
NR1H3	0.475046	0.000130165	4.08e-07	9.08571	-1.07386
ST3GAL5	0.474447	0.0143325	0.000421569	10.0158	-1.07568
COLEC12	0.471845	0.0445242	0.00266485	9.17316	-1.08361
GLI3	0.470797	0.0349225	0.00184668	6.46057	-1.08682
VSTM4	0.469093	0.0266234	0.00114093	4.69972	-1.09206
MEGF6	0.466806	0.037738	0.00208126	7.47297	-1.09911
NLRC5	0.464431	0.0606362	0.00430896	11.8311	-1.10646
TIE1	0.460037	0.0525177	0.00350097	5.16853	-1.12018
ZFPM1	0.459249	0.0490173	0.00308204	4.74511	-1.12265
BTN3A1	0.457784	0.00400253	6.28e-05	9.29941	-1.12726
TRAF5	0.457627	0.001804	1.73e-05	10.4894	-1.12776
TRPV2	0.455438	0.0200862	0.000710791	5.44693	-1.13467
SLC39A14	0.455383	0.0972998	0.00958497	8.54842	-1.13485
TYMP	0.45393	0.0429746	0.00252289	9.96285	-1.13946
NMI	0.451413	0.00579078	0.000108898	7.6138	-1.14748
CRISPLD2	0.450708	0.062297	0.00449082	7.62209	-1.14973
SUCNR1	0.449449	0.0137032	0.000385715	7.03823	-1.15377
TMEM87B	0.449127	0.0272189	0.00118778	9.50496	-1.1548
LIPE	0.447823	0.0937417	0.00902822	5.70375	-1.159
ADAMTS15	0.447175	0.0789788	0.00660735	7.94858	-1.16109
PARP14	0.44687	0.0691769	0.00529532	11.7292	-1.16207
IL15	0.44674	0.0967223	0.00943161	9.05917	-1.16249
CYTH4	0.446195	0.0704221	0.00543273	8.37711	-1.16425
IL16	0.446132	0.0639362	0.00471303	10.2328	-1.16446
CDRT4	0.445254	0.00557811	0.000102545	6.92849	-1.1673
TPH1	0.44178	0.0058231	0.00011079	7.44097	-1.1786
CD101	0.441353	0.0376761	0.00207558	7.4718	-1.18
PKDCC	0.441138	0.0879755	0.00800693	7.83427	-1.1807
ATP8B2	0.440336	0.0464484	0.00284253	7.11258	-1.18332
INPP5D	0.438573	0.0855773	0.00756995	9.32153	-1.18911
KLHL12	0.437879	0.0058523	0.000114286	7.96201	-1.1914
APBB1IP	0.437734	0.0749133	0.00608185	6.51682	-1.19187
LRMP	0.435932	0.0997535	0.0100137	8.27127	-1.19783
SNED1	0.435349	0.0200862	0.000712275	8.54549	-1.19976
MCOLN2	0.435307	0.0858839	0.00763022	5.81985	-1.19989
FAM78A	0.434141	0.0931164	0.00890137	7.29994	-1.20376
REELD1	0.433181	0.0564152	0.0038832	4.00698	-1.20696
PRR5L	0.432828	0.0293112	0.00133562	7.84665	-1.20813
PLCXD2	0.43239	0.071557	0.00561351	8.25783	-1.20959
CEP44	0.432021	0.00270976	3.4e-05	8.93207	-1.21083
TICAM2	0.430933	0.00247207	2.94e-05	7.24794	-1.21446
PTGFRN	0.430089	0.025655	0.00106542	7.10526	-1.21729
WDFY4	0.42947	0.0553215	0.00375873	10.5898	-1.21937
LAG3	0.428998	0.0046919	8.23e-05	6.46265	-1.22096
CCDC73	0.428336	0.0824528	0.00705204	3.71268	-1.22318
CDC14A	0.428235	0.00282377	3.67e-05	7.66191	-1.22353
COL27A1	0.427789	0.063438	0.00466766	10.9501	-1.22503
PDGFRL	0.427638	0.0967223	0.00943262	7.73608	-1.22554
XAF1	0.426855	0.0800573	0.00673135	10.7581	-1.22818
ARL17B	0.426424	0.0471067	0.00291633	9.2806	-1.22964
PDE3B	0.426354	0.043557	0.00257808	8.39011	-1.22988
TTC16	0.42583	0.0487573	0.00305633	5.00583	-1.23165
CLEC2D	0.42465	0.00938645	0.000222908	9.28853	-1.23565
C1S	0.424542	0.0370836	0.00202506	11.6735	-1.23602
PODNL1	0.424463	0.00675466	0.000142495	6.32593	-1.23629
GRAPL	0.423532	0.0413777	0.00239921	5.95127	-1.23946
HSDL1	0.422914	0.0557794	0.0038159	7.50591	-1.24156
TMC8	0.422185	0.064325	0.00474945	9.42845	-1.24405
NFATC2	0.42144	0.0722097	0.00569367	9.00645	-1.2466
ABCA10	0.421416	0.0376501	0.00207113	8.5554	-1.24668
MMP23B	0.420848	0.0376192	0.00206337	4.94377	-1.24863
SCUBE2	0.417883	0.076303	0.00629611	7.19628	-1.25883
ADAMTSL1	0.417511	0.0686456	0.00524223	6.79735	-1.26011
SERPINB8	0.416349	0.0266234	0.00114049	7.90007	-1.26414
CDX1	0.416283	0.0552503	0.00374582	2.93716	-1.26436
GLT8D2	0.415857	0.0798336	0.00670774	7.84576	-1.26584
SLC2A6	0.413864	0.0532098	0.00355352	7.33169	-1.27277
ST3GAL2	0.413503	0.00135328	1.16e-05	9.3342	-1.27403
PMEL	0.412385	0.0471067	0.00292084	5.76974	-1.27794
ZNF80	0.411723	0.0968928	0.00947781	4.42558	-1.28025
PLXNA4	0.410453	0.0272136	0.00118348	8.92455	-1.28471
PLEK	0.410328	0.0617925	0.00443956	5.20416	-1.28515
VASH2	0.40998	0.068164	0.00519314	10.2303	-1.28637
TSHZ3	0.408556	0.0312227	0.00150741	3.82068	-1.2914
GBP5	0.405248	0.0997535	0.00998994	10.8328	-1.30312
RFX8	0.404464	0.057855	0.0040381	5.38012	-1.30592
SERF1A	0.403458	0.0240971	0.000944074	7.17398	-1.30951
CCN4	0.402651	0.054144	0.00364201	10.5733	-1.3124
GATA2	0.401476	0.0994143	0.00993484	7.14288	-1.31662
VAMP1	0.401375	0.000484793	2.78e-06	9.60125	-1.31698
ARL6IP5	0.400707	0.0336179	0.00172991	5.29794	-1.31938
RUFY4	0.399789	0.0844139	0.00738768	6.37212	-1.32269
COL8A2	0.398566	0.0818241	0.00695882	9.58052	-1.32711
CD6	0.395236	0.0462887	0.00281609	8.40363	-1.33921
PCDH7	0.393229	0.0424672	0.0024803	9.46354	-1.34656
GBP6	0.39318	0.0777939	0.00645665	4.66639	-1.34674
CLECL1	0.392781	0.0429746	0.00252078	5.16545	-1.3482
POU5F1	0.391261	0.0653673	0.00486974	6.65538	-1.3538
AEBP1	0.391063	0.0446352	0.00267418	9.89377	-1.35453
USP6	0.390397	0.0500477	0.0032247	6.81024	-1.35699
COL12A1	0.388973	0.0349225	0.00184507	12.7648	-1.36226
NPR1	0.387712	0.0322815	0.00159284	4.33632	-1.36694
STAMBPL1	0.386901	0.0126653	0.000348556	7.99142	-1.36996
M6PR	0.386634	0.00172704	1.61e-05	9.01309	-1.37096
ZNF33B	0.385229	0.0224851	0.00084556	10.6597	-1.37621
MMP2	0.384136	0.0372395	0.00203582	10.0446	-1.38031
GIMAP2	0.383933	0.0330899	0.00166784	4.43554	-1.38107
HACD4	0.383299	0.0134756	0.000376873	5.13458	-1.38346
MYSM1	0.382256	0.0801541	0.00674433	9.17235	-1.38739
CCDC34	0.379345	0.0762627	0.0062744	8.02852	-1.39842
P3H3	0.379187	0.026099	0.00110588	8.65173	-1.39902
RASAL3	0.378911	0.0335579	0.00171568	7.35928	-1.40007
SEPTIN1	0.37797	0.0634111	0.00465887	7.74493	-1.40365
CYP3A5	0.376174	0.0563227	0.00387125	3.72324	-1.41053
HLA.DMB	0.375106	0.0486953	0.00304951	10.0837	-1.41463
IKZF1	0.375035	0.045941	0.00278288	11.2373	-1.4149
SARDH	0.374886	0.0462746	0.00280866	5.09189	-1.41548
MT1G	0.37482	0.0882915	0.0080517	6.70919	-1.41573
EBF2	0.374548	0.0338674	0.00174737	5.44832	-1.41678
CYGB	0.374372	0.0293391	0.00133866	3.50684	-1.41746
CIITA	0.373347	0.0396489	0.00223122	12.4005	-1.42141
CYTIP	0.371553	0.0975029	0.00962041	6.79888	-1.42836
ESR1	0.37123	0.0660973	0.00496052	8.91803	-1.42961
VCAN	0.36995	0.025655	0.001065	14.1063	-1.4346
IGDCC4	0.369717	0.0629115	0.00456925	6.69913	-1.43551
APOBEC3G	0.367892	0.01469	0.000442709	8.21515	-1.44265
FAP	0.367772	0.0250328	0.00101534	9.20559	-1.44312
OR52N4	0.367307	0.0879604	0.00800025	3.67472	-1.44494
AFF3	0.365325	0.0288123	0.00130642	9.2288	-1.45275
TENM4	0.360344	0.0807647	0.00681518	5.8166	-1.47255
CD3G	0.358896	0.0920068	0.00871177	8.01726	-1.47836
STARD4	0.358143	0.0037806	5.68e-05	8.17377	-1.48139
SGCD	0.357633	0.0127196	0.000351129	9.29114	-1.48345
LIFR	0.356409	0.0137676	0.000393337	11.4815	-1.48839
SLC7A6	0.356226	6.08e-05	1.65e-07	10.5117	-1.48914
GBP1	0.355735	0.0194932	0.000676757	9.20655	-1.49113
FXYD2	0.354832	0.0299685	0.0014035	6.25333	-1.49479
IGSF6	0.354202	0.0269648	0.00116207	4.42682	-1.49736
DTHD1	0.3527	0.0892139	0.00823257	6.9954	-1.50349
BICC1	0.351526	0.0397166	0.00225185	7.17419	-1.5083
ADGRE1	0.350174	0.0905386	0.00845526	5.12323	-1.51386
IL2RG	0.349295	0.0437352	0.00259127	9.27532	-1.51748
STAT4	0.349058	0.0137094	0.000389719	7.0046	-1.51846
SLAMF7	0.348663	0.0567971	0.00392774	8.30852	-1.5201
FUT7	0.346721	0.0837821	0.00724149	4.35109	-1.52815
LUM	0.346047	0.0496946	0.00318443	11.4316	-1.53096
PGM5	0.343555	0.0697804	0.00536675	5.04696	-1.54139
ZAP70	0.343056	0.0160702	0.000510457	8.37972	-1.54348
BTN3A3	0.340057	0.0032426	4.51e-05	10.0727	-1.55615
PARP15	0.339283	0.0429561	0.00251663	8.41699	-1.55944
P2RY8	0.339122	0.0928094	0.00884965	2.01626	-1.56013
RUNX1T1	0.339102	0.0134756	0.000376683	9.1745	-1.56021
TP63	0.338982	0.0968928	0.00950174	7.91999	-1.56072
HEATR9	0.338812	0.031192	0.00150404	3.20558	-1.56144
SELP	0.33877	0.03982	0.00227529	5.67743	-1.56162
RAC2	0.33751	0.0226529	0.000862916	5.65054	-1.567
TSHZ2	0.337169	0.0273987	0.00120317	8.36472	-1.56846
ANK2	0.334943	0.0674857	0.00511298	9.05204	-1.57801
CD53	0.334027	0.060942	0.00434907	9.33577	-1.58196
SHOX2	0.333773	0.00305827	4.15e-05	7.94926	-1.58306
SHISAL2A	0.332096	0.0269996	0.00116519	5.6895	-1.59033
TNXB	0.331294	0.00573256	0.000107457	10.5717	-1.59382
CAMK4	0.33099	0.071557	0.00559679	5.59662	-1.59514
ITGA4	0.330385	0.0046156	8.04e-05	8.76931	-1.59778
SLIT3	0.330291	0.0058523	0.000112356	10.5313	-1.59819
CD96	0.330061	0.0538633	0.00361015	7.95658	-1.5992
ITK	0.329501	0.0874998	0.00792526	9.77355	-1.60164
RASSF2	0.329264	0.0257917	0.00107906	9.66578	-1.60268
SNX20	0.32794	0.0113356	0.000299942	6.12562	-1.6085
C11orf21	0.327939	0.0349225	0.00184284	7.09911	-1.6085
KLHL29	0.327937	0.00352926	5.06e-05	8.73896	-1.60851
CRIP3	0.327686	0.0101071	0.000250988	5.09956	-1.60962
TRBV5.1	0.327512	0.0735579	0.00590112	3.03472	-1.61038
CCDC69	0.326763	0.0136676	0.000383889	7.27492	-1.61368
IGSF10	0.326221	0.0335579	0.00172052	9.2647	-1.61608
CD37	0.325887	0.0313944	0.00151993	8.63963	-1.61756
MOXD1	0.325672	0.0512294	0.00333204	8.28462	-1.61851
TAS2R41	0.325134	0.0244453	0.000967836	3.27202	-1.62089
GUCY2D	0.324104	0.0321301	0.00157639	3.47957	-1.62547
TRAF3IP3	0.324029	0.000501137	2.96e-06	10.0034	-1.62581
COL25A1	0.324028	0.0333989	0.00169702	6.72551	-1.62581
TRGC2	0.323983	0.0477605	0.00297262	6.17801	-1.62601
ARHGAP15	0.32158	0.0250328	0.00101543	8.04557	-1.63675
UTS2	0.320343	0.0845005	0.00740165	2.45333	-1.64231
EYA2	0.320076	0.0612276	0.00437683	5.42325	-1.64351
IKZF3	0.31997	0.0900272	0.00835646	10.3067	-1.64399
MME	0.319083	0.0618989	0.0044512	9.82512	-1.648
TNFRSF4	0.318498	0.0071711	0.000155602	4.12123	-1.65064
ZBTB32	0.316507	0.0623608	0.00449918	3.73303	-1.65969
AGPAT4	0.316433	0.0122458	0.00032993	9.23419	-1.66003
FREM1	0.316235	0.0435477	0.00257491	8.07192	-1.66093
GCNT4	0.315837	0.0432769	0.00255107	6.25264	-1.66275
GAB3	0.314949	0.0933603	0.00894156	7.48567	-1.66681
TXLNG	0.314383	0.0705866	0.00545599	8.23785	-1.66941
HOXD8	0.313915	0.0351752	0.00186572	6.14469	-1.67156
LTA	0.312372	0.00391644	6.01e-05	4.34143	-1.67866
ZC3H12D	0.308783	0.020489	0.000736028	6.19	-1.69534
ZNF831	0.308631	0.0479622	0.00299204	8.7328	-1.69605
COL5A2	0.306489	0.0268684	0.00115629	10.3541	-1.70609
KLKB1	0.305931	0.0131308	0.000364855	4.12554	-1.70872
TWIST2	0.305414	0.0926416	0.00880573	4.4172	-1.71116
LGALS12	0.304955	0.0960716	0.00931705	3.4313	-1.71333
TMEM26	0.303666	0.0257917	0.00107852	4.32194	-1.71944
PSTPIP1	0.302846	0.00150994	1.35e-05	7.6135	-1.72334
KSR1	0.302823	0.00270976	3.41e-05	11.5532	-1.72345
OXER1	0.302594	0.0137676	0.000393168	6.19602	-1.72454
TFEC	0.30242	0.022536	0.000857104	9.52522	-1.72537
ACAP1	0.301702	0.0105942	0.000269321	7.89352	-1.7288
COL4A6	0.300105	0.042204	0.00246239	6.17002	-1.73646
CD22	0.297281	0.0455678	0.00275063	7.35988	-1.7501
GPC3	0.296598	0.0181461	0.000615772	7.39359	-1.75342
COL15A1	0.296563	0.00589268	0.000116152	7.72014	-1.75359
CLEC10A	0.295506	0.0536269	0.00359107	6.81595	-1.75874
PYHIN1	0.295482	0.0139515	0.000403637	7.49074	-1.75886
BCL2	0.29499	0.00840168	0.000191419	12.077	-1.76126
TOX2	0.293881	0.0225152	0.000851134	4.2878	-1.7667
MMP11	0.292928	0.0110677	0.00028685	8.11878	-1.77138
CARD17	0.292823	0.0735076	0.00588999	2.33868	-1.7719
TCF7	0.292541	0.000159877	5.69e-07	9.80064	-1.77329
PAX3	0.292445	0.0785745	0.00654454	4.15464	-1.77376
HHLA2	0.292215	0.0335579	0.00171398	2.5445	-1.7749
KLRK1	0.292143	0.0294383	0.00135416	6.95859	-1.77525
FYB1	0.291399	0.011115	0.000290086	10.1999	-1.77893
RAI2	0.290081	0.01466	0.000440453	5.87295	-1.78547
TTN	0.28977	0.00498747	9.02e-05	12.5928	-1.78702
TNFSF14	0.28922	0.00731266	0.000159114	8.26853	-1.78976
SLAMF1	0.288664	0.0626269	0.00454103	4.838	-1.79254
C12orf42	0.287966	0.0853549	0.00750605	3.82448	-1.79603
LRRC8C	0.287878	0.0137094	0.000390021	7.6004	-1.79647
CCDC80	0.287578	0.0018588	1.85e-05	12.8995	-1.79797
SCML4	0.286365	0.0429821	0.00252851	8.21391	-1.80407
IL33	0.28548	0.0221357	0.000822343	8.43059	-1.80854
VSIG10L2	0.283955	0.0865454	0.0077599	3.07198	-1.81627
SAMD3	0.28339	0.00391644	6.02e-05	6.96486	-1.81914
CD40LG	0.283246	0.036666	0.0019912	5.81687	-1.81987
ZNF683	0.280756	0.0658099	0.00492442	5.4654	-1.83261
TSPAN32	0.280427	0.0137094	0.000388958	6.09766	-1.8343
JAML	0.279932	0.00679917	0.000143844	9.61826	-1.83685
P2RY14	0.279278	0.00510935	9.27e-05	4.52955	-1.84023
TBC1D10C	0.278821	0.00847125	0.000193515	8.22063	-1.84259
BANK1	0.27796	0.0534026	0.00356962	7.98716	-1.84705
PITX2	0.277473	0.0539123	0.00362318	5.8609	-1.84958
HPGD	0.276528	0.0523958	0.00348021	5.71629	-1.8545
CDHR5	0.276108	0.0435011	0.00256953	2.18433	-1.8567
OR2M3	0.27312	0.0593775	0.00419089	3.3794	-1.87239
GNG2	0.271684	0.00120644	9.74e-06	10.7002	-1.88
HIBADH	0.271029	0.00950172	0.000229654	7.14077	-1.88348
SLFN12L	0.270589	0.0095738	0.000231973	5.89941	-1.88582
TRAV13.1	0.270462	0.0239036	0.000927636	3.32536	-1.8865
PPIAL4G	0.270164	0.0037806	5.7e-05	6.14052	-1.8881
CCDC141	0.269937	0.00282377	3.69e-05	8.99144	-1.8893
BTNL9	0.268443	0.00647061	0.000134162	6.33301	-1.89731
CFB	0.267136	0.0464484	0.0028584	12.1664	-1.90436
SCN3A	0.265482	0.0997535	0.0100228	6.83599	-1.91331
CYP11A1	0.264687	0.0609725	0.00435491	4.18077	-1.91764
GNB3	0.264113	0.00482274	8.58e-05	7.56585	-1.92077
HAAO	0.264075	0.000983309	7.88e-06	6.43991	-1.92098
GRAP2	0.263769	0.000983309	7.87e-06	6.89488	-1.92265
TRBV29.1	0.263471	0.0464484	0.00284745	3.49667	-1.92428
HMCN1	0.262831	0.0058288	0.000111369	6.38562	-1.92779
IGHV3.33	0.262411	0.0972573	0.00955961	8.48252	-1.9301
VCAM1	0.262377	0.00929294	0.000219567	7.71133	-1.93029
AOC3	0.262101	0.0103063	0.000258418	6.99485	-1.93181
BMPER	0.26092	0.019954	0.000704783	6.77326	-1.93832
LY9	0.260168	0.0168523	0.00055413	7.7199	-1.94249
VTCN1	0.259641	0.0104437	0.000262492	11.3359	-1.94541
PLAC8	0.256667	0.00407241	6.73e-05	7.8733	-1.96203
XIRP1	0.256518	0.0860194	0.00768762	5.68271	-1.96287
LCN10	0.255578	0.00379541	5.76e-05	4.39257	-1.96816
SCN7A	0.255227	0.01975	0.000689243	5.35611	-1.97015
TRAV12.1	0.254528	0.078738	0.00657772	1.98342	-1.9741
IDO2	0.25261	0.0464484	0.00285017	4.53938	-1.98501
TRGC1	0.252463	0.01466	0.000440921	6.17375	-1.98586
UBASH3A	0.251833	0.0221357	0.00082485	6.04087	-1.98946
TRBV4.2	0.251826	0.031192	0.00149749	2.24352	-1.9895
KDM7A	0.249846	0.0374342	0.00204872	8.965	-2.00089
SLC2A3	0.249418	0.0028923	3.84e-05	10.6024	-2.00337
ANKRD33B	0.248861	0.0108734	0.000279192	3.5812	-2.00659
CCR7	0.248769	0.0295578	0.0013718	8.33873	-2.00712
RARRES2	0.248699	0.000729471	5.54e-06	6.45	-2.00753
TRAV19	0.24756	0.07135	0.00553907	3.80124	-2.01415
ICOS	0.247212	0.00831067	0.000188344	7.54305	-2.01618
PODN	0.246849	0.00202754	2.15e-05	9.07323	-2.0183
CCDC68	0.246513	0.00289379	3.89e-05	6.07917	-2.02026
TRBV5.4	0.24372	0.039028	0.00217829	2.44006	-2.0367
MFAP4	0.243479	0.00633247	0.000129319	9.0372	-2.03813
TDO2	0.24013	0.00121827	9.91e-06	6.12464	-2.05811
IL6	0.23859	0.00407241	6.7e-05	5.77787	-2.0674
RGS13	0.238111	0.0330785	0.00165682	6.0775	-2.07029
PLIN4	0.236529	0.0495744	0.00316134	9.96705	-2.07991
PRLR	0.234955	0.0555699	0.00379822	10.1144	-2.08954
CLDN14	0.23328	0.016793	0.000546576	2.99688	-2.09987
ABI3BP	0.232965	0.000801295	6.13e-06	10.3402	-2.10182
PLIN1	0.232198	0.00273807	3.52e-05	6.12464	-2.10657
IGHA1	0.231025	0.0648129	0.00479719	12.1658	-2.11388
C3orf80	0.229965	6.9e-05	1.95e-07	6.73611	-2.12051
PGRMC1	0.229617	0.0142402	0.000417997	7.74693	-2.1227
SVEP1	0.227748	0.00360802	5.26e-05	7.96682	-2.13449
GRP	0.227414	0.0785745	0.00654721	3.0502	-2.13661
CD160	0.225556	0.0101056	0.000250341	3.9747	-2.14844
HAND2	0.221404	0.077155	0.00638967	6.24464	-2.17524
ANKRD22	0.220468	0.0649139	0.00481249	2.67573	-2.18136
CCBE1	0.220315	0.000190126	7.79e-07	6.21864	-2.18236
TBX5	0.219853	0.0865577	0.00779964	6.57628	-2.18539
VBP1	0.219517	0.0814922	0.00690113	6.50679	-2.1876
CXCL13	0.219093	0.0429821	0.00252841	9.58175	-2.19038
IGHA2	0.219066	0.0692542	0.00530959	9.77826	-2.19056
CLEC4G	0.21818	0.0885686	0.00809877	2.46203	-2.19641
PM20D1	0.217925	0.0577588	0.0040279	2.57108	-2.1981
KERA	0.215629	0.0935689	0.00898931	3.05514	-2.21338
KLRC2	0.215003	0.0260874	0.00110077	4.77394	-2.21757
IGF1	0.214883	0.00298213	4.03e-05	10.5287	-2.21838
ANKRD29	0.214113	0.000223638	1.02e-06	7.19066	-2.22356
C10orf82	0.21403	0.09969	0.00997441	2.74167	-2.22411
CR2	0.212565	0.00886189	0.000204575	7.25641	-2.23402
SH2D1A	0.21175	0.00659299	0.000137892	7.97984	-2.23956
TRBV9	0.210826	0.0519634	0.00342954	2.89323	-2.24587
CLEC17A	0.210623	0.0217477	0.000799441	5.82477	-2.24727
TNFRSF9	0.210375	0.00022516	1.07e-06	7.8884	-2.24896
ADGRG4	0.21018	0.0397166	0.00224923	2.24826	-2.2503
ALPK2	0.207746	0.0020173	2.12e-05	6.53703	-2.26711
WNT10A	0.206342	0.0257917	0.00107506	3.13744	-2.27689
CCL18	0.206237	0.00406202	6.59e-05	7.82613	-2.27763
GPR18	0.20613	0.0024699	2.91e-05	5.47528	-2.27837
ECEL1	0.206086	0.0860663	0.00770252	4.39669	-2.27868
MYH11	0.204793	0.00352926	5.03e-05	7.86544	-2.28776
IGHV4.34	0.204208	0.0797695	0.00668792	7.81355	-2.29189
GPR174	0.203962	0.0027106	3.45e-05	9.59943	-2.29363
CD1E	0.203046	0.0397166	0.00225502	5.52097	-2.30012
TLR10	0.202924	0.000190126	7.75e-07	7.29748	-2.30099
CAMK2A	0.202701	0.0374912	0.0020541	5.70398	-2.30258
SPTA1	0.20168	0.0214563	0.000785003	2.34172	-2.30986
TPO	0.200486	0.00353487	5.11e-05	5.14835	-2.31842
TMEM272	0.198723	0.00470742	8.31e-05	5.5684	-2.33117
ATP1A4	0.197171	0.00406202	6.58e-05	2.8491	-2.34248
IGLV7.46	0.19571	0.0336179	0.00173044	4.70075	-2.35321
RCN3	0.194485	0.00495479	8.93e-05	6.13601	-2.36227
BCAN	0.193622	0.0734163	0.00585879	3.66797	-2.36869
LTB	0.193106	0.000647253	4.41e-06	7.47807	-2.37254
GEM	0.192694	0.000364202	2.01e-06	9.58941	-2.37562
CD19	0.191143	0.0855773	0.00755604	4.98704	-2.38727
ADGRD1	0.191117	0.000295927	1.55e-06	8.03705	-2.38747
LIPG	0.189393	0.000364202	2.02e-06	8.99754	-2.40054
GFRA1	0.187797	0.00262623	3.2e-05	8.69008	-2.41276
GPR68	0.18758	0.0477605	0.00297369	5.43021	-2.41442
BLK	0.187522	0.0295741	0.00137434	5.88866	-2.41487
CD48	0.187191	0.000246903	1.21e-06	7.62764	-2.41742
LILRA4	0.184913	0.011681	0.000311898	3.14423	-2.43508
FCRL3	0.184258	0.0156072	0.000491046	6.64841	-2.4402
CXCL14	0.183222	0.00072751	5.48e-06	10.0012	-2.44833
BARX1	0.180965	0.0359906	0.00192318	6.14515	-2.46622
BCL2L14	0.180141	0.00400253	6.3e-05	7.58666	-2.4728
CD274	0.179401	0.00266136	3.27e-05	5.81801	-2.47874
LRRC15	0.179298	0.0170187	0.000562156	10.4384	-2.47957
ADAMTS16	0.178184	0.0185084	0.000633479	9.62096	-2.48856
IGKV1.16	0.178175	0.0865577	0.00779924	7.84809	-2.48863
IRF8	0.175378	0.000169975	6.25e-07	8.54895	-2.51146
THBS4	0.175028	0.00131245	1.1e-05	8.82429	-2.51434
SORCS1	0.17436	0.0153802	0.000475837	6.93851	-2.51986
TESPA1	0.173892	0.00649829	0.000135382	6.568	-2.52374
PTPRT	0.172932	0.0239036	0.0009286	9.13613	-2.53172
FCRL2	0.171787	0.031192	0.00148908	7.50108	-2.54131
PNMA5	0.171499	0.0513352	0.00335407	3.75711	-2.54373
SIGLEC6	0.170451	0.0185084	0.000632801	2.62146	-2.55257
BCL2A1	0.166566	0.0458419	0.00277135	4.15112	-2.58583
FMO1	0.165786	0.00154515	1.41e-05	6.85238	-2.5926
TTC24	0.163904	0.00289379	3.86e-05	4.36354	-2.60908
TACR1	0.16308	0.0878826	0.00798788	2.60312	-2.61634
FCRL1	0.158722	0.0108301	0.000277426	7.18839	-2.65542
FCRLA	0.152092	0.00212776	2.31e-05	6.43699	-2.71699
MRAP	0.151758	0.056913	0.00395177	1.99774	-2.72016
SRPX	0.151479	0.00919538	0.000214232	5.75066	-2.72281
CD1C	0.150992	0.0340034	0.00176668	3.70368	-2.72745
TRAV41	0.148959	0.0239036	0.000930728	1.34964	-2.74701
WNT2	0.148337	0.00080576	6.22e-06	6.11153	-2.75305
ADAM33	0.146944	5.91e-05	1.57e-07	8.18639	-2.76666
IGKV1.6	0.146543	0.0265736	0.001134	6.37145	-2.7706
ANGPTL2	0.146108	4.28e-05	9.79e-08	8.45794	-2.77489
IGHV1.58	0.145422	0.0857219	0.00759087	2.91582	-2.78169
TRBV10.3	0.141362	0.00982241	0.000241549	1.52935	-2.82253
STAR	0.139281	0.0282767	0.00126121	4.29647	-2.84392
TRIM21	0.13544	0.0860663	0.00770349	4.38994	-2.88427
FMOD	0.134793	0.0495801	0.00316469	5.12621	-2.89119
EXOC3L4	0.132101	0.00172704	1.62e-05	5.23691	-2.92029
IGHV5.10.1	0.129879	0.0796421	0.00667245	4.72451	-2.94476
CST1	0.128121	0.0330899	0.00166294	5.78473	-2.96442
CIDEC	0.126938	0.00308183	4.25e-05	4.99329	-2.9778
IGKV1D.8	0.126814	0.0464484	0.002833	3.22149	-2.97921
CCN5	0.124755	0.000516678	3.11e-06	7.74266	-3.00283
IGKV1D.16	0.123711	0.0472924	0.002936	4.39159	-3.01495
ARSI	0.123561	0.0644176	0.00476017	3.6288	-3.01671
DNASE1L3	0.122977	0.000325815	1.73e-06	4.5102	-3.02354
CCL14	0.122457	0.000130165	4.04e-07	5.89725	-3.02966
KLK4	0.121547	0.00589268	0.000116497	4.60003	-3.04042
CST4	0.118785	0.0274351	0.00121023	1.39476	-3.07358
OR2G6	0.118395	0.000615724	3.97e-06	3.15733	-3.07831
TPSAB1	0.118027	0.0156072	0.000490244	5.99678	-3.08281
OR2T35	0.116588	0.0450448	0.0027123	2.16435	-3.10051
IGHV3.49	0.114897	0.0113356	0.000299722	6.1182	-3.12158
OR52N2	0.112153	0.0972573	0.009561	1.30199	-3.15647
NIBAN3	0.109245	9.15e-10	3.86e-13	6.93179	-3.19435
IGKV2D.24	0.109093	0.0660775	0.00495451	0.886039	-3.19637
TPSG1	0.107397	0.0520503	0.00344471	1.54511	-3.21897
SLA2	0.10217	0.0274106	0.00120606	4.81942	-3.29096
MS4A1	0.102047	0.00589476	0.000116893	8.86466	-3.29269
PLA2G2D	0.100356	0.00219074	2.42e-05	6.12535	-3.31679
RBP5	0.0993103	0.0012212	1e-05	3.74695	-3.33191
MS4A2	0.0923829	0.000190126	7.68e-07	6.02218	-3.43623
IGHV1OR15.1	0.0923192	0.0058523	0.000114063	2.53742	-3.43723
FCN1	0.0909789	0.0249509	0.0010091	4.74729	-3.45832
ABCB5	0.0906759	5.48e-05	1.37e-07	5.39574	-3.46314
IGHE	0.0902111	0.0232404	0.000889497	3.79894	-3.47055
UBLCP1	0.0900352	1.6e-06	1.83e-09	6.37446	-3.47337
TRAT1	0.0899241	0.000156871	5.34e-07	5.44955	-3.47515
HDC	0.0891689	1.16e-05	1.83e-08	6.40383	-3.48731
CTSG	0.0888585	0.0575495	0.00400984	1.48574	-3.49235
IL21	0.0836011	0.000269433	1.36e-06	3.97349	-3.58033
ADGRD2	0.0782552	0.00559297	0.000103155	2.67197	-3.67567
IGKV1D.17	0.0776856	0.0330596	0.0016446	2.54096	-3.68621
ZFP42	0.0772823	0.0878265	0.00797355	4.31072	-3.69372
IGHV1.45	0.0768353	0.071557	0.00560418	1.69548	-3.70209
ADH1B	0.075085	0.000216743	9.28e-07	8.95012	-3.73533
IL17REL	0.0732066	2.67e-05	4.98e-08	5.96352	-3.77188
IL12B	0.0727369	3.95e-05	8.58e-08	3.56909	-3.78117
IGHD	0.071979	0.00072751	5.32e-06	6.52653	-3.79628
SPIB	0.0693835	5.06e-05	1.19e-07	8.14036	-3.84926
COL6A5	0.0686409	0.00025968	1.3e-06	4.21118	-3.86479
SELE	0.0679647	9.16e-05	2.65e-07	6.54432	-3.87907
DAZL	0.0628631	1.27e-05	2.07e-08	3.71272	-3.99164
NFE4	0.0610278	0.00948105	0.000228583	4.4136	-4.03439
AIMP1	0.0606159	0.000575819	3.68e-06	7.09288	-4.04416
CD300LG	0.0604836	0.00631083	0.000127807	1.58512	-4.04731
MAS1L	0.0600527	0.000141572	4.52e-07	2.05102	-4.05763
FABP4	0.0574927	1.37e-06	1.49e-09	7.26888	-4.12048
IGKV1.39	0.0569232	0.0882915	0.00805471	2.46938	-4.13484
IGFN1	0.056572	2.64e-11	7.96e-15	7.44702	-4.14377
OR2T11	0.0550417	0.00020895	8.69e-07	3.60525	-4.18333
OR2T10	0.054004	0.000641089	4.25e-06	3.22956	-4.21079
EPYC	0.0537429	0.0657247	0.0049043	2.37653	-4.21778
FGF10	0.0508683	3.02e-05	6.01e-08	6.69954	-4.29709
TCF23	0.0496938	9.54e-10	4.6e-13	3.91894	-4.33079
CLDN19	0.0448438	0.00407241	6.71e-05	3.21092	-4.47895
CMA1	0.0443223	0.000121242	3.58e-07	2.78058	-4.49582
TCL1A	0.0431514	5.65e-07	5.79e-10	5.31416	-4.53445
DLK1	0.0424113	0.00938645	0.000222575	2.97798	-4.55941
C14orf180	0.041272	0.0058523	0.000114954	2.44023	-4.59869
PLA2G2A	0.0402969	3.59e-07	3.25e-10	7.88204	-4.63319
CLEC4C	0.0395627	5.48e-05	1.39e-07	4.8211	-4.65972
FCER2	0.036959	6.13e-06	8.19e-09	4.79325	-4.75793
OR2T29	0.0346848	0.0212908	0.000768681	3.00806	-4.84955
OR2T2	0.0311551	0.00595309	0.000118768	2.84592	-5.00439
CCL19	0.0272076	1.47e-05	2.66e-08	4.67108	-5.19985
IGHV1.69.2	0.0242265	0.0151234	0.00046215	6.3801	-5.36727
ANKRD30A	0.0140334	0.00025697	1.27e-06	8.05535	-6.15499
COL6A6	0.00596294	3.67e-21	4.42e-25	8.47086	-7.38976
