# Supplementary material for: Comprehensive Analysis of the Immunogenomics of Triple-Negative Breast Cancer Brain Metastases From LCCC1419
Source: Front Oncol. 2022 Jul 27;12:818693. doi: 10.3389/fonc.2022.818693 (PMC9387304; doi:10.3389/fonc.2022.818693)
Supplement: Supplemental Figure 1 — Samples included in immunohistochemical and sequencing (RNA and DNA) analyses. Primary breast tumor, BrM, and normal blood specimens from a total of 25 patients with BrM from TNBC were included in the analyses. Matched blood was analyzed by DNA sequencing as a comparison for tumor WES for identification of somatic variants. Final sample numbers by tissue and analysis type are provided. [file DataSheet_1.zip › Supp Data 3.xlsx]

## Sheet: Predicted Activated_Prim-vs-BrM
Upstream Regulator	Molecule Type	Predicted Activation State	Activation zscore	p-value of overlap	B-H corrected p-value	Target Molecules in Dataset
IFNG	cytokine	Activated	5.258	1.24e-10	5.54e-08	APOBEC3G,ARL6IP5,BCAN,BCL2,BCL2A1,BTN3A1,BTN3A2,CAMK4,CARD17,CCL18,CCL19,CD274,CD40LG,CDX1,CFB,CIITA,CLEC10A,CLEC2D,COL5A2,CXCL12,CYP11A1,FCER2,FCN1,GBP1,GBP3,GBP5,GBP6,GNG2,HAAO,IDO2,IGF1,IL12B,IL15,IL21,IL6,IRF8,ITGA4,KLRC4-KLRK1/KLRK1,LAG3,LIFR,LTA,LTB,MMP11,MMP2,MT1G,NLRC5,NMI,P2RY14,PARP14,PLA2G2A,PLEK,PMEL,RAC2,SELE,SELP,SLAMF1,SLFN12L,STAR,STAT4,TACR1,TP63,TPO,TRIM21,TYMP,VCAM1,XAF1
AGT	growth factor	Activated	4.981	8.33e-09	2.15e-06	ADGRE1,AEBP1,ANGPTL2,BCL2,CCBE1,CCDC80,CCN4,CCN5,CCR7,COL12A1,COL15A1,COL4A6,COL5A2,CXCL12,ESR1,FREM1,IGF1,IKZF1,IL15,IL6,LIPG,LTA,LUM,MFAP4,MMP11,MMP2,MYH11,NPR1,NREP,PDGFRL,PLAC8,PLXNA4,PM20D1,PODN,RELT,SELE,SGCD,SLIT3,STAR,SVEP1,TBX5,TTN,VCAM1,XIRP1
NFkB (complex)	complex	Activated	4.452	5.77e-08	9.53e-06	ADGRE1,BCL2,BCL2A1,CCR7,CD274,CD40LG,CDX1,CFB,CIITA,CXCL12,CYP3A5,FCER2,ICOS,IGHE,IL12B,IL15,IL6,LTA,LTB,MMP2,PLA2G2A,SELE,SLC2A6,SPIB,STAT4,TACR1,TDO2,TFEC,TNFAIP8,TNFRSF4,TNFRSF9,TNFSF14,TPO,VCAM1,WNT10A
CD3	complex	Activated	4.406	3.65e-08	6.8e-06	AIMP1,BCL2,BCL2A1,CAMK2A,CCL18,CD274,CD40LG,CD53,FUT7,FYB1,GBP1,HMCN1,ICOS,IGF1,IL12B,IL16,IL21,IL2RG,IL6,IRF8,ITGA4,LTA,MMP2,MT1G,NFATC2,PLEK,RAC2,TCF7,TFEC,TNFRSF4,TNFRSF9,TRAF5,VBP1,XAF1,ZBTB32
CSF2	cytokine	Activated	4.338	1.66e-08	3.87e-06	BCL2,BCL2A1,CCL18,CCR7,CD101,CD1C,CD40LG,CIITA,CLEC4C,HDC,ICOS,IDO2,IGF1,IL12B,IL15,IL16,IL6,INPP5D,ITGA4,LTA,LTB,LY9,MME,MMP2,NFATC2,NR1H3,SLAMF7,SLC2A3,TNFRSF4,TNFRSF9,TNFSF14,VTCN1
IL1B	cytokine	Activated	4.208	1.57e-10	6.32e-08	ARL6IP5,BCL2,BCL2A1,CCR7,CD274,CD40LG,CDX1,CFB,CIITA,CXCL12,CXCL13,CYP11A1,CYP3A5,CYSLTR1,CYTIP,ESR1,FCER2,FUT7,GBP1,GBP3,GBP6,GEM,IGF1,IL12B,IL15,IL16,IL21,IL33,IL6,LIFR,LTA,MMP11,MMP2,MYH11,NFATC2,NMI,NR1H3,PCDH7,PLA2G2A,RAC2,SCUBE2,SELE,SLAMF1,STAR,STAT4,SUCNR1,TACR1,TNFRSF9,TYMP,VCAM1,VCAN
SMARCA4	transcription regulator	Activated	4.143	0.000146	0.00378	ANGPTL2,APOBEC3G,BCL2,BCL2A1,CARD17,CD19,CIITA,FABP4,GBP1,GIMAP2,GPR68,HPGD,IGF1,IL6,IRAG2,LUM,MMP2,MYH11,PITX2,PMEL,POU5F1,RAC2,SERPINB8,SRPX,STAMBPL1,TNFAIP8,TNFRSF9
IL6	cytokine	Activated	4.135	9.04e-07	8.69e-05	ADGRE1,BCL2,CCR7,CD274,CD48,CD53,CIITA,CLEC10A,CXCL13,CYP3A5,CYTIP,FCER2,FLI1,GBP3,HPGD,ICOS,IGF1,IGFN1,IL12B,IL15,IL21,IL2RG,IL6,LAG3,LIFR,MFAP4,MMP2,PLA2G2A,PLA2G2D,PLEK,POU5F1,SELP,SLC39A14,STAT4,TLR10,VCAM1,VTCN1
IL5	cytokine	Activated	4.101	5.46e-05	0.00195	BCL2,CCR7,CD40LG,CIITA,CYSLTR1,IGHE,IL2RG,KCNAB2,LRRC8C,LTA,LTB,LUM,MS4A2,NABP1,TNFRSF4,TNFRSF9,ZBTB32
Interferon alpha	group	Activated	3.965	2.75e-08	5.62e-06	APOBEC3G,BCL2,BCL2A1,CCL19,CCR7,CD274,CIITA,GBP1,GBP3,GBP5,GBP6,IL12B,IL15,IL21,IL6,IRF8,ITGA4,NABP1,NMI,PARP14,PYHIN1,SLAMF7,SLC2A3,SLFN12L,STAT4,TRBV9,TRIM21,TYMP,VCAM1
P38 MAPK	group	Activated	3.823	0.000152	0.00385	BCL2,BCL2A1,CCR7,CXCL12,DGKA,FABP4,FCER2,FGF10,GBP1,IL12B,IL6,ITGA4,MMP2,MYH11,NFATC2,NPR1,POU5F1,SELE,VCAM1
TNF	cytokine	Activated	3.785	3.62e-17	8.87e-14	AEBP1,AIMP1,AOC3,ARL6IP5,ARSI,BCL2,BCL2A1,BMPER,BTN3A3,CCDC80,CCL18,CCL19,CCN4,CCN5,CCR7,CD1C,CD274,CD40LG,CDX1,CFB,CIDEC,CIITA,CLEC2D,COL15A1,COL27A1,COLQ,CRISPLD2,CXCL12,CXCL13,CYP11A1,CYTIP,ESR1,EXOC3L4,FABP4,FCER2,FGF10,FMO1,FUT7,GATA2,GBP1,GBP3,GBP6,GEM,GPR18,HDC,HPGD,ICOS,IGF1,IL12B,IL15,IL16,IL21,IL33,IL6,INPP5D,IRF8,ITGA4,LGALS12,LIFR,LIPE,LRRC8C,LTB,MMP2,MSC,NFATC2,NR1H3,PARP14,PCDH7,PLA…
IL2	cytokine	Activated	3.739	5.17e-12	3.62e-09	APOBEC3G,BCL2,BCL2A1,CCR7,CD160,CD274,CD3G,CD40LG,CXCL12,CYSLTR1,CYTH4,CYTIP,EVL,ICOS,IL12B,IL2RG,IL6,IRAG2,ITGA4,ITK,JAML,KLRC4-KLRK1/KLRK1,LGALS12,LIFR,LTA,LTB,MME,MMP2,NMI,PDE3B,PLA2G2D,PLAC8,SELP,SLAMF1,SLC2A3,STAT4,TNFAIP8,TNFRSF4,TNFRSF9,TNFSF14,TRAF5,TTN
MYD88	other	Activated	3.709	2.13e-06	0.000171	CCN4,CD274,CLEC10A,CXCL12,CXCL13,FGF10,HDC,IGF1,IL12B,IL15,IL6,INPP5D,IRF8,ITGA4,MMP2,SELE,TFEC,VCAM1,ZAP70
IRF7	transcription regulator	Activated	3.687	6.77e-06	0.000431	APOBEC3G,CCL19,GBP1,GBP3,GBP5,IL15,IL33,IRF8,NMI,PARP14,PLAC8,TNFAIP8,TRIM21,XAF1
IL3	cytokine	Activated	3.614	6.76e-08	1.04e-05	ADGRE1,BCL2,CCL19,CD3G,CD40LG,CD48,CD53,CLEC4C,FCER2,GATA2,IL12B,IL33,IL6,LTA,LY9,MS4A2,SELE,SLAMF7,SLC2A3,STAT4,TNFRSF4,TNFRSF9,TPSAB1/TPSB2,VCAM1
CD40LG	cytokine	Activated	3.57	1.35e-11	7.36e-09	APOBEC3G,BCL2,BCL2A1,CCL18,CCL19,CCR7,CD1C,CD40LG,CIITA,CYTIP,FCER2,IDO2,IGHE,IL12B,IL15,IL6,ITGA4,LTA,LTB,LYL1,MMP11,MT1G,PLEK,RASSF2,SELE,SELP,SLAMF1,STAT4,TRAF5,TYMP,VCAM1,ZAP70
RELA	transcription regulator	Activated	3.545	1.44e-08	3.54e-06	ALPK2,BCL2,BCL2A1,CCL19,CCR7,CD274,CDC14A,CFB,CIITA,CR2,FGF10,GBP1,IGF1,IL12B,IL6,LTA,LTB,LUM,NFATC2,NMI,POU5F1,SELE,SELP,STAR,TACR1,TNFRSF4,TP63,TPO,TWIST2,VCAM1
POU5F1	transcription regulator	Activated	3.533	0.0149	0.0762	BCL2,BCL2A1,BMPER,GATA2,GBP3,IL6,LTA,MMP2,PITX2,POU5F1,TCL1A,TNFRSF9,TWIST2,ZFP42
IFNA2	cytokine	Activated	3.521	2.6e-05	0.00117	ADGRE1,BCL2,BCL2L14,C1S,CD274,CXCL13,GAB3,GBP1,GEM,IL6,MT1G,SH2D1A,STAT4,TRIM21,VCAM1,XAF1
IL13	cytokine	Activated	3.497	3.74e-08	6.8e-06	BCL2A1,BTNL9,CCL18,CD101,CD1C,CD1E,CD37,CD48,CLEC10A,CYSLTR1,EVL,FABP4,FCER2,FCRL2,FCRL3,HDC,IGF1,IGHE,IL12B,IL21,IL6,MMP2,PLA2G2D,SELP,TFEC,TNXB,TPSAB1/TPSB2,VCAM1
PI3K (complex)	complex	Activated	3.458	0.000255	0.0054	BCL2,BCL2A1,CD274,CD40LG,FLI1,FUT7,GATA2,IGF1,IL12B,IL33,IL6,MMP2,PMEL,TP63,TYMP,VCAM1
IL12 (complex)	complex	Activated	3.45	2.88e-12	2.82e-09	ADGRE1,CCL19,CCR7,CD40LG,CYTIP,FUT7,ICOS,IDO2,IL12B,IL15,IL21,IL6,IRF8,ITGA4,KLRC4-KLRK1/KLRK1,LTA,LTB,MMP2,PLAC8,SELP,SH2D1A,STAT4,TACR1,TNFRSF9
VEGFA	growth factor	Activated	3.412	9.74e-05	0.00291	BCL2,BCL2A1,CCL14,CD160,CXCL12,FABP4,GBP1,IL6,INPP5D,ITGA4,LAG3,LIPE,MMP2,NFATC2,SELE,TNFRSF9,VCAM1
IRF1	transcription regulator	Activated	3.403	1.87e-05	0.000924	BCL2,CCL19,CD274,CFB,CIITA,IL12B,IL15,IL33,IL6,LTB,PCDH7,TRIM21,VCAM1,XAF1
TLR7	transmembrane receptor	Activated	3.339	2.41e-05	0.00114	ACAP1,BANK1,BCL2,BCL2A1,CCR7,CD274,CXCL13,GNG2,IL12B,IL6,INPP5D,LTA,MCOLN2,SELE,ZAP70
CD44	other	Activated	3.28	0.000239	0.00513	ADGRE1,BCL2,CCL19,CCR7,CD274,CIDEC,COL5A2,IL6,ITGA4,MMP2,POU5F1,VCAM1,WNT2
IL7	cytokine	Activated	3.252	0.000147	0.00378	BCL2,CD19,CD274,CD3G,ICOS,IL21,IL6,KLRC4-KLRK1/KLRK1,LTA,LTB,TNFRSF9
IL17A	cytokine	Activated	3.249	8.28e-05	0.00259	BCL2,BCL2A1,CD274,CXCL12,CXCL13,FMO1,IL16,IL33,IL6,MMP2,RGS13,SELE,SELP,TP63,TYMP,VCAM1
TLR4	transmembrane receptor	Activated	3.226	2.76e-05	0.0012	BCL2,CCR7,CD274,CFB,CMA1,CYP3A5,DLK1,HDC,IL12B,IL15,IL6,IRF8,LTA,MCOLN2,NMI,PLEK,SELE,SELP,SLFN12L,TRIM21,VCAM1
FOXO1	transcription regulator	Activated	3.205	0.002	0.0216	AFF3,BANK1,BCL2,BCL2A1,CAMK4,CCR7,FABP4,FMOD,GATA2,IGF1,IKZF1,IL15,IL6,PLA2G2D,POU5F1,TDO2,TIE1,TNFRSF9,VCAM1
TLR9	transmembrane receptor	Activated	3.185	0.00842	0.0534	BCL2,CCR7,CD274,FCER2,IL12B,IL33,IL6,LIPG,LTA,ST3GAL5,ZAP70
HIF1A	transcription regulator	Activated	3.137	0.00149	0.0177	BCL2,CCR7,CD274,CXCL12,FUT7,IGF1,IL12B,IL15,IL6,KLRC4-KLRK1/KLRK1,LIFR,MMP2,PLAC8,POU5F1,SLC2A3,TBX5,TRIM21,TTN,VCAM1
STAT4	transcription regulator	Activated	3.132	0.0125	0.0677	ACAP1,ARHGAP15,BCL2,CD40LG,FYB1,IL6,PLAC8,RCN3,SELE,SLC2A3
Ifnar	group	Activated	3.099	1.68e-05	0.000866	CD274,IL12B,IL15,IL6,IRF8,ITGA4,NLRC5,TRIM21,VCAM1,XAF1
TGM2	enzyme	Activated	3.091	0.00484	0.0389	BCL2A1,CD101,GIMAP2,IL6,JAML,MMP2,PARP14,SELP,SLAMF7,TP63,XAF1
TLR3	transmembrane receptor	Activated	3.078	0.00552	0.0406	CD274,CFB,GBP3,IL12B,IL15,IL33,IL6,LIPG,NMI,SELE,TP63,ZBTB32
TCR	complex	Activated	3.025	4.66e-06	0.000306	BCL2,BCL2A1,CCR7,CD40LG,CD6,CXCL13,CYTIP,ICOS,IL16,IL6,LAT,LTA,NFATC2,PDE3B,SLAMF1,SLC2A3,STAT4,TLR10,TNFRSF4,TRAF5,ZAP70,ZBTB32
IL1	group	Activated	3.011	6.42e-05	0.00223	BCL2,CCR7,CD40LG,CFB,IGF1,IL21,IL33,IL6,MMP2,NFATC2,NR1H3,PLA2G2A,SELE,SELP,SLC2A3,TNFRSF4,TYMP,VCAM1,VCAN
ARNT2	transcription regulator	Activated	3	0.0197	0.0799	COL12A1,GATA2,LIFR,MSC,NFATC2,POU5F1,SLC2A3,TCL1A,TNFRSF9
NFATC1	transcription regulator	Activated	2.97	9.94e-07	9.38e-05	BCL2,CD3G,CD40LG,FCER2,ICOS,IL12B,IL33,IL6,MYH11,PRLR,SLAMF1,VCAM1
CD28	transmembrane receptor	Activated	2.968	7.18e-05	0.00233	BCL2,BCL2A1,CAMK2A,CD274,CD40LG,CXCL13,DGKA,FYB1,GBP1,ICOS,IL21,IL6,IRF8,ITGA4,LTA,MMP2,NFATC2,TCF7,VBP1
SP1	transcription regulator	Activated	2.963	0.000844	0.0127	AEBP1,BCL2,CIITA,CR2,CXCL12,CYP11A1,ESR1,FGF10,HDC,IGF1,IL15,LTB,MMP11,MMP2,MYH11,NPR1,POU5F1,PRLR,SLC2A3,STAR,TCF7,TNFRSF4,TNFSF14
EDN1	cytokine	Activated	2.923	0.000568	0.00963	BCL2,BCL2A1,CCR7,CYP11A1,HAND2,IL6,MMP2,SELE,TBX5,TTN,VCAM1,VCAN
IL33	cytokine	Activated	2.92	0.000604	0.0101	BCL2A1,CCL18,CD53,HDC,IL15,IL2RG,IL6,NABP1,ST3GAL5,SUCNR1,TACR1,TFEC,TNFRSF9,TPH1,TPSAB1/TPSB2
GLI1	transcription regulator	Activated	2.917	0.00289	0.0275	BCL2,BCL2A1,FGF10,GPC3,IGF1,IL6,MMP11,MMP2,NREP,POU5F1,TNFRSF9
MITF	transcription regulator	Activated	2.899	0.0121	0.0666	ABCB5,BCL2,CMA1,CTSG,FMOD,HPGD,ITGA4,PMEL,POU5F1,TPH1,TPSAB1/TPSB2
Ige	complex	Activated	2.888	0.000851	0.0127	BCL2,BCL2A1,CD53,HDC,IL12B,IL15,IL33,IL6,IRAG2,ITK,LTA,NABP1,TNFRSF9,TNFSF14,TRAF5,VCAM1
STAT1	transcription regulator	Activated	2.876	6.04e-08	9.56e-06	APOBEC3G,BTNL9,C1S,CCL19,CCR7,CD274,CFB,CIITA,CYP3A5,GBP1,GBP3,GBP5,GBP6,IGF1,IL12B,IL15,IL21,IL33,IL6,IRF8,NLRC5,SLFN12L,TRIM21,TYMP,XAF1
PRKCD	kinase	Activated	2.837	0.000326	0.0065	BCL2,BCL2A1,CIITA,CXCL12,GEM,IL12B,IL2RG,IL6,LIPG,MMP2,STAR,VCAM1
DOCK8	other	Activated	2.828	5.43e-05	0.00195	HDC,IL12B,IL15,IL6,LTA,NMI,SLFN12L,TRIM21
SASH1	other	Activated	2.828	6.68e-05	0.00228	HDC,IL12B,IL15,IL6,LTA,NMI,SLFN12L,TRIM21
NCOA2	transcription regulator	Activated	2.828	0.00208	0.0221	CCR7,CIITA,FABP4,GBP5,IL6,LIPG,NR1H3,PLIN1,STAR
CSF1	cytokine	Activated	2.818	0.00174	0.0199	BCL2,CYP11A1,GAB3,GPR68,GRAP2,IGF1,IL12B,IL6,IRF8,ITGA4,LAG3,SLFN12L,VCAM1
IFNAR1	transmembrane receptor	Activated	2.789	0.000221	0.00484	BCL2L14,CD274,CIITA,CXCL13,IL12B,IL15,IL6,SLFN12L,TRIM21,VCAM1,XAF1
F2	peptidase	Activated	2.789	0.00754	0.0496	CXCL13,IGF1,IL6,MMP2,MYH11,RAC2,SELE,SELP,SLC2A3,SLC2A6,TSPAN32,VCAM1
CHUK	kinase	Activated	2.786	7.36e-05	0.00237	AEBP1,ARL6IP5,CCL19,CXCL12,CXCL13,GBP3,IL12B,IL6,LIFR,MMP2,PCDH7,SELE,TP63,VCAM1
EPAS1	transcription regulator	Activated	2.784	0.0156	0.0785	BCL2,CCN5,CD274,CXCL12,FABP4,IL6,POU5F1,SLC2A3,TRIM21,VCAM1
FOXM1	transcription regulator	Activated	2.774	0.00701	0.048	CXCL12,ESR1,IGF1,IL6,MMP2,POU5F1,TWIST2,VCAN
Vegf	group	Activated	2.773	0.000606	0.0101	ANGPTL2,BCL2,BCL2A1,CCL14,CDC14A,CXCL12,FABP4,GEM,HDC,IL12B,IL6,MMP2,MT1G,P2RY14,PKDCC,SCML4,SELE,TACR1,TCF23,TNFRSF9,TRAF5,VCAM1
TICAM1	other	Activated	2.773	0.00701	0.048	CFB,CXCL13,IL12B,IL15,IL6,SELE,TFEC,VCAM1
MAP2K1	kinase	Activated	2.77	0.0139	0.0726	APOBEC3G,BCL2,BCL2A1,CD274,CYP11A1,HDC,IL6,MMP2,STAR
ETS1	transcription regulator	Activated	2.768	0.00424	0.0356	CST1,CST4,FLI1,HPGD,IL12B,ITK,LTB,MMP2,NPR1,TNFSF14,ZAP70
EGF	growth factor	Activated	2.745	0.0105	0.0612	BCL2,CD274,CXCL13,CXCL14,CYP11A1,ESR1,FLI1,GATA2,HPGD,IGF1,IL6,MMP2,POU5F1,STAR,TNFRSF4,TNFRSF9,TP63,VCAM1,VCAN
SOX11	transcription regulator	Activated	2.739	8.98e-05	0.00273	BTNL9,CD19,FCRL2,FCRL3,IKZF3,IL6,ITGA4,MS4A1,NREP,SPIB,TNXB
LDL	complex	Activated	2.735	2.68e-05	0.00118	BCL2,BCL2A1,CCR7,CD40LG,CXCL13,FABP4,IGF1,IL12B,IL6,LTA,MMP2,MSC,NR1H3,SELE,SELP,STAR,VCAM1
IRF3	transcription regulator	Activated	2.727	0.000198	0.00458	CCL19,CD274,GBP1,GBP5,IL12B,IL15,IL6,LAG3,NLRC5,PARP14,PLAC8,TNFRSF4,VCAM1
IL22	cytokine	Activated	2.705	0.00546	0.0406	BCL2,CD274,CXCL12,CXCL13,GRP,IL12B,IL33,IL6
IL15	cytokine	Activated	2.704	2.36e-06	0.000187	BCL2,CCL18,CCL19,CD160,CD274,CD40LG,CD53,CXCL12,FYB1,HMCN1,ICOS,IL12B,IL15,IL21,IL2RG,IL6,KLRC4-KLRK1/KLRK1,LTA,MT1G,PLEK,RAC2,TCF7,TNFRSF9,VBP1,VCAM1
CG	complex	Activated	2.688	0.000639	0.0103	BCL2,C3orf80,CAMK4,CYP11A1,FABP4,GBP6,HPGD,IGF1,IL33,IL6,ITGA4,MMP2,NPR1,PRLR,RASSF2,STAR,TENM4,VCAN
TLR2	transmembrane receptor	Activated	2.667	0.000394	0.00723	APOBEC3G,CD1C,CD40LG,GBP3,IL12B,IL15,IL33,IL6,ITGA4,MCOLN2,SELE,SELP
RETNLB	other	Activated	2.646	0.000905	0.0132	CCN4,FABP4,FAP,IGF1,IL6,MMP2,THBS4
Fcer1	complex	Activated	2.622	0.000209	0.00473	BCL2A1,CCL18,IL16,IL33,IL6,NFATC2,TNFRSF9
IL18	cytokine	Activated	2.619	0.00133	0.0166	BCL2,CCR7,CD40LG,CXCL12,IL6,INPP5D,KLRC4-KLRK1/KLRK1,LTB,SLC2A3,TACR1,VCAM1
NOD2	other	Activated	2.618	9.91e-05	0.00295	BCL2A1,IL12B,IL6,MCOLN2,NR1H3,SLC2A6,TNFRSF9,TWIST2
TAC1	other	Activated	2.582	0.00158	0.0185	HDC,IL6,MME,SELE,SELP,TACR1,ZFPM1
TGFB1	growth factor	Activated	2.581	4.68e-06	0.000306	BCL2,C1S,CCL18,CCN4,CCN5,CCR7,CD274,CFB,CIDEC,CIITA,CLEC2D,COL12A1,COL4A6,CXCL12,CXCL13,CYP11A1,FAP,FCER2,FGF10,FLI1,FUT7,GBP1,GEM,GNG2,HPGD,IGF1,IL12B,IL15,IL21,IL33,IL6,INPP5D,ITGA4,KLRC4-KLRK1/KLRK1,LIFR,LTA,MFAP4,MMP11,MMP2,MS4A2,MYH11,NFATC2,NPR1,NR1H3,P2RY14,PGRMC1,POU5F1,SELE,SELP,SLAMF1,SLC2A3,SLC39A14,SLIT3,ST3GAL5,STAR,SVEP1,TENM4,THBS4,TPSAB1/TPSB2,TWIST2,TYMP,VCAM1,VCAN,WNT10A
RAF1	kinase	Activated	2.577	0.0037	0.0324	BCL2,CCL19,CCN5,CD37,ESR1,HDC,IL12B,IL6,KLRC2,LIFR,SH2D1A
CTNNB1	transcription regulator	Activated	2.571	6e-07	6.53e-05	ACAP1,AOC3,BCL2,CCN4,CD274,CDX1,CIDEC,COL27A1,COL4A6,CST4,CXCL12,CXCL14,CYP11A1,DLK1,EYA2,FABP4,FLI1,GATA2,GLI3,IL6,IRF8,ITGA4,LIPE,MME,MMP2,MMP23B,PAX3,PITX2,PLIN1,POU5F1,SHOX2,SLC39A14,TBX5,TCF7,TCL1A,TP63,TWIST2,VCAM1,VCAN,WNT2,XAF1,ZFP42
NfkB1-RelA	complex	Activated	2.571	1.03e-05	0.000601	IL12B,IL15,IL6,MMP2,RGS13,SELE,VCAM1
RIPK2	kinase	Activated	2.568	0.000439	0.0078	IL33,IL6,MCOLN2,NR1H3,SELE,SLC2A6,VCAM1
CD14	transmembrane receptor	Activated	2.559	0.000123	0.00339	BCL2A1,CXCL12,IL12B,IL6,SELE,SELP,VCAM1
REL	transcription regulator	Activated	2.54	0.000236	0.00511	BCL2,BCL2A1,CD40LG,CIITA,CR2,ESR1,FCER2,IL12B,IL21,IL6,IRF8,PARP14,SLC7A6,TNFRSF4
GDF2	growth factor	Activated	2.538	0.00205	0.0221	CXCL12,DLK1,FMOD,GATA2,IGF1,SELE,VCAM1
OSM	cytokine	Activated	2.533	0.0016	0.0186	BCL2,C1S,CXCL12,CXCL13,CYP3A5,GBP1,IL15,IL21,IL33,IL6,LIFR,MMP2,MSC,PITX2,POU5F1,SELE,SELP,SERPINB8,TDO2,TPO,TYMP,VCAM1
cytokine	group	Activated	2.526	0.000209	0.00473	BCL2,CCR7,CD40LG,IL6,KLRC4-KLRK1/KLRK1,LIPG,MMP2,SELE,SELP,TYMP,VCAM1
Jnk	group	Activated	2.52	8.98e-05	0.00273	CCR7,CLEC10A,CXCL12,FABP4,FLI1,IGF1,IL12B,IL6,ITGA4,MMP2,POU5F1,SELE,VCAM1,VCAN
CCR2	G-protein coupled receptor	Activated	2.497	7.44e-05	0.00237	AEBP1,COL12A1,CXCL12,CXCL13,IGF1,IL12B,IL6,LUM,MMP2,VCAN
MAPK9	kinase	Activated	2.496	0.000623	0.0102	BCL2,CIDEC,DLK1,HDC,IL12B,IL6,LTA,NMI,NR1H3,PARP14,SLFN12L
CEBPA	transcription regulator	Activated	2.491	3.35e-06	0.000246	ADH1B,ARL6IP5,BCL2,BCL2A1,CD19,CD3G,CIITA,CYP11A1,CYP3A5,FABP4,GATA2,GBP1,HPGD,IGF1,IGHE,IKZF3,IL12B,IL6,LYL1,NFATC2,PLIN1,PRLR,RARRES2,STAR,VCAN
IL4	cytokine	Activated	2.455	5.82e-16	9.51e-13	ADGRE1,BCL2,CCL18,CCR7,CD1C,CD274,CD40LG,CD6,CIITA,CLEC10A,CLEC4C,CLEC4G,CR2,CYSLTR1,DGKA,FABP4,FCER2,FCRL1,FUT7,GBP3,GBP5,GBP6,HPGD,ICOS,IGF1,IGHE,IL12B,IL15,IL16,IL21,IL33,IL6,IRF8,ITGA4,KCNAB2,KSR1,LIFR,LIPG,LRRC8C,LTA,LTB,LYL1,MMP2,MS4A1,MS4A2,NABP1,NFATC2,PSTPIP1,SELE,SELP,SH2D1A,SLAMF7,SNX20,STAT4,TACR1,TCF7,TFEC,TNFRSF4,TNFRSF9,TRPV2,VCAM1,VTCN1
ARHGAP21	other	Activated	2.449	0.000167	0.00408	HDC,IL15,LTA,NMI,SLFN12L,TRIM21
collagenase	group	Activated	2.433	2.97e-05	0.00125	CXCL12,IL6,ITGA4,SELE,SELP,VCAM1
EP300	transcription regulator	Activated	2.428	3.06e-09	8.32e-07	BANK1,CAMK4,CCR7,CD160,CD19,CD53,CRISPLD2,CYP11A1,EVL,EYA2,FABP4,GFRA1,GNG2,GPR18,IGF1,IL12B,IL6,LTA,MME,MMP11,MYH11,NPR1,POU5F1,PRLR,SELE,SH2D1A,SLAMF1,STAT4,TPO,TRAT1
MYF6	transcription regulator	Activated	2.425	0.000139	0.00369	CXCL13,IGF1,IL15,IL16,IL33,IL6,LTA,MMP2,TPO
MTPN	transcription regulator	Activated	2.425	0.00512	0.0399	BCL2,BCL2A1,IGF1,IL6,LTB,VCAM1
IKBKG	kinase	Activated	2.425	0.00523	0.0399	AEBP1,CXCL12,FCER2,GBP3,IL6,LIFR,PCDH7,TPO
CCL2	cytokine	Activated	2.423	1.39e-05	0.000742	BCL2,CD40LG,FABP4,HDC,IGF1,IL12B,IL15,IL6,MMP2,VCAM1
TGFBR2	kinase	Activated	2.42	0.00062	0.0102	BCL2,COL4A6,FMOD,HPGD,IL6,MMP2,PITX2,SCN7A,SELP,SLC2A3,SVEP1,WNT10A
TRAF6	enzyme	Activated	2.42	0.0025	0.0248	CD274,CXCL13,IL12B,IL15,IL6,SELE
MAP3K14	kinase	Activated	2.395	2.63e-05	0.00117	ADGRE1,IL15,IL21,IL6,LTA,LTB,NR1H3,PDE3B,VCAM1
IRF2	transcription regulator	Activated	2.392	1.35e-06	0.000114	BCL2,C1S,CFB,CIDEC,CIITA,CLEC10A,FXYD2,GBP1,IL12B,IL6,IRF8,TRIM21,VCAM1
CCL11	cytokine	Activated	2.392	0.000871	0.0129	BCL2,CCL18,CXCL12,FGF10,IL6,TNFSF14
MIF	cytokine	Activated	2.386	0.000141	0.00369	ADGRE1,BCL2,IL12B,IL15,IL16,IL6,ITGA4,MMP2,NR1H3,VCAM1
TRAF3IP2	enzyme	Activated	2.376	0.00268	0.0262	IL33,IL6,MMP2,SELP,TP63,VCAM1
IFNL1	cytokine	Activated	2.373	0.00644	0.0452	CCR7,GBP1,GBP5,IL12B,IL6,XAF1
BCL2	transporter	Activated	2.366	0.0192	0.079	BCL2,IL12B,IL15,IL21,IL6,MMP2
CXCL12	cytokine	Activated	2.364	0.0171	0.079	BCL2,CD3G,CD40LG,CXCL12,CYP3A5,IL6,MMP11,MMP2,SELE
PTH	other	Activated	2.363	0.0074	0.0487	BCL2,CCN5,CXCL12,IGF1,IL33,IL6,MME,MMP2,THBS4
Ap1	complex	Activated	2.361	0.00016	0.00399	BCL2A1,CD40LG,CXCL12,FABP4,HPGD,IGF1,IL12B,IL6,MMP2,PLA2G2A,SELE,VCAM1
NFKB1	transcription regulator	Activated	2.357	1.31e-06	0.000114	BCL2,BCL2A1,BLK,CCL19,CD274,CD3G,CFB,CIITA,CR2,GBP1,GFRA1,IL12B,IL6,LTA,LTB,NMI,SELE,SELP,TNFRSF4,VCAM1
APP	other	Activated	2.355	0.00189	0.0207	ARL6IP5,ATP1A4,BCL2,C1S,CDC14A,CXCL12,ESR1,EVL,FAP,GBP6,GNG2,IGF1,IL12B,IL15,IL6,ITGA4,MME,MMP2,PARP14,PAX3,PRLR,RASSF2,RUNX1T1,SHOX2,SLAMF1,ST3GAL5,TLR10,TP63,TRIM21,VCAM1,VCAN,XAF1
Nfat (family)	group	Activated	2.333	7.28e-07	7.43e-05	BCL2,CD40LG,FABP4,FCER2,LAG3,LTA,PDE3B,SELE,TCF7,TLR10,TNFSF14,VCAM1
SAMSN1	other	Activated	2.333	6.68e-05	0.00228	FCER2,HDC,IL12B,IL15,IL6,LTA,NMI,SLFN12L,TRIM21
AGER	transmembrane receptor	Activated	2.3	0.00308	0.029	BCL2,CD40LG,IL6,MMP2,SELE,VCAM1
STAT3	transcription regulator	Activated	2.299	1.86e-05	0.000924	BCL2,CD274,CD40LG,CFB,CIITA,CXCL13,ESR1,GBP3,GBP5,GBP6,ICOS,IKZF3,IL12B,IL21,IL6,KLRC4-KLRK1/KLRK1,LTA,MMP2,NFATC2,PAX3,PLA2G2A,POU5F1,SELP,SLAMF1,SLFN12L,TMC8,VCAN,VTCN1,XAF1
IRF8	transcription regulator	Activated	2.287	9.28e-08	1.33e-05	ADGRE1,BANK1,CCR7,CD37,CFB,CIITA,GBP1,IL12B,IL15,IL6,IRF8,MS4A1,PCDH7,TRIM21,TWIST2
IL12 (family)	group	Activated	2.266	1.96e-05	0.000952	BCL2,CD274,CD40LG,ICOS,IL21,IL6,IRF8,KLRC4-KLRK1/KLRK1,NFATC2,SH2D1A,SLC2A3,STAT4
ERK1/2	group	Activated	2.256	0.000342	0.00668	BCL2,BCL2A1,CCN4,CCR7,CMA1,ESR1,FABP4,HPGD,IL12B,IL6,MMP2,STAR,TACR1,TYMP,VCAM1,VCAN
KLF4	transcription regulator	Activated	2.243	0.0169	0.079	ADGRE1,BMPER,CLEC10A,GBP3,IL6,MYH11,PAX3,PITX2,POU5F1,TWIST2,VCAM1,ZFP42
CREB1	transcription regulator	Activated	2.242	0.0019	0.0208	ANGPTL2,BCL2,CAMK4,CIITA,CR2,CYP11A1,DGKA,ECEL1,FUT7,GEM,GFRA1,HPGD,IGSF10,IL6,NREP,PDE3B,PLCXD2,RELT,RUNX1T1,SLC2A3,STAR,TPO
CSF1R	kinase	Activated	2.236	1.44e-05	0.00076	ADGRE1,FMOD,GAB3,GRAP2,IL6,NR1H3,VCAM1
MARK2	kinase	Activated	2.236	0.0004	0.00723	HDC,IGF1,IL12B,IL15,LTA
Hbb-b2	other	Activated	2.236	0.00188	0.0207	CIITA,IL16,IL2RG,LTB,PRLR
IFNA4	cytokine	Activated	2.236	0.00298	0.0282	CD274,GBP5,IL6,JAML,STAT4
PTPRJ	phosphatase	Activated	2.236	0.00448	0.037	HDC,IL6,LTA,SLFN12L,TPO
BNIP3L	other	Activated	2.236	0.00601	0.0435	CD19,CD22,IL16,LTA,LTB
POU2F2	transcription regulator	Activated	2.236	0.00934	0.0572	BANK1,CD22,FCRL1,FCRL2,IL6,MS4A1
LEF1	transcription regulator	Activated	2.236	0.0128	0.0684	BCL2,CCDC80,CD274,CDX1,FGF10,GEM,MMP2,ZC3H12D
Bvht	other	Activated	2.236	0.015	0.0762	CYGB,HAND2,ITGA4,TIE1,TTN
TNFRSF11A	transmembrane receptor	Activated	2.219	4.15e-05	0.00156	CCL19,CXCL13,MME,POU5F1,VCAM1
MAPK11	kinase	Activated	2.219	0.000345	0.00668	BCL2,HAND2,IL12B,IL6,NPR1
Pro-inflammatory Cytokine	group	Activated	2.219	0.00232	0.0233	CXCL13,IL6,LIPG,SELE,SELP,VCAM1
TIRAP	other	Activated	2.218	0.000345	0.00668	IL12B,IL15,IL6,SELE,VCAM1
IL21	cytokine	Activated	2.215	0.000684	0.011	BCL2,CCR7,CD40LG,CXCL13,GBP5,GBP6,IL21,IL6,KLRC4-KLRK1/KLRK1,MMP2,STAT4
TSLP	cytokine	Activated	2.213	0.000781	0.0118	CCR7,IL12B,IL6,SELE,SELP
PRKCA	kinase	Activated	2.213	0.0109	0.0624	APOBEC3G,CIITA,CST1,CST4,SELP,STAR,VCAM1
NR3C2	ligand-dependent nuclear receptor	Activated	2.207	0.0228	0.0884	BCL2,BCL2A1,IGF1,IL6,PLIN4,VCAM1,XIRP1
Gsk3	group	Activated	2.2	0.0194	0.0792	BCL2,ESR1,FABP4,IL12B,IL6
Tnf (family)	group	Activated	2.199	1.35e-06	0.000114	BCL2,BCL2A1,CXCL12,CYP3A5,IGF1,IL12B,IL33,IL6,SELE,TACR1,TNFRSF4,TNFRSF9,TYMP,VCAM1
LGALS3	other	Activated	2.193	5.49e-05	0.00195	BCL2,COL5A2,FABP4,GFRA1,IGF1,IL6,LGALS12,NFATC2,SELE,VCAM1
PRKCE	kinase	Activated	2.189	0.0176	0.079	BCL2,IL2RG,IL6,STAR,VCAM1
CD40	transmembrane receptor	Activated	2.181	1.28e-11	7.36e-09	APOBEC3G,BCL2,BCL2A1,CCL18,CD22,CD40LG,CLEC2D,CR2,CXCL12,CYSLTR1,FCER2,IGHE,IL12B,IL15,IL6,LTA,RGS13,SELE,SLAMF1,SLAMF7,TCL1A,TNFRSF9,TRAF5,VCAM1
TLR7/8	group	Activated	2.177	0.00111	0.0145	BCL2,BCL2A1,GEM,MCOLN2,NPR1
DDX58	enzyme	Activated	2.169	0.0167	0.079	GBP3,GEM,IL6,IRF8,NMI
ITGA5	transmembrane receptor	Activated	2.166	4.08e-05	0.00156	BCL2,IL12B,IL6,MMP2,PAX3,RAC2,SELP
RETN	other	Activated	2.165	0.00324	0.0302	FABP4,IL6,SELE,SELP,VCAM1
HMGB1	transcription regulator	Activated	2.161	0.0256	0.0951	CD274,IL6,PLA2G2A,SELE,VCAM1
S100A9	other	Activated	2.092	2.79e-05	0.0012	C1S,CCN5,CD274,CXCL14,IGF1,IL33,IL6,MMP2,TNFAIP8,TNFRSF4,TNFRSF9,VCAM1,VCAN
BCR (complex)	complex	Activated	2.087	6.46e-05	0.00223	BCL2,BCL2A1,CCR7,CD1C,CLEC2D,FCER2,IL6,ITGA4,SLAMF7,TCL1A,TLR10
GSK3B	kinase	Activated	2.068	0.0104	0.0609	BCL2,BCL2A1,ESR1,IL12B,IL6,SELP,TP63
PARP1	enzyme	Activated	2.064	0.000141	0.00369	BCL2,CD274,CXCL12,GBP6,IGF1,IL12B,IL6,MMP2,SELP,VCAM1
MYB	transcription regulator	Activated	2.061	0.000751	0.0118	ACAP1,BANK1,BCL2,CXCL12,GPR18,HAND2,IGF1,IL6,MMP11,TFEC,TNFRSF9
ADCYAP1	other	Activated	2.059	0.00705	0.0482	BCL2,CAMK4,CCBE1,COL5A2,GPC3,GRP,IL12B,IL6,LUM,MME,NFATC2
IL27	cytokine	Activated	2.055	2.78e-05	0.0012	ADGRE1,CD274,CIITA,HPGD,ICOS,IL12B,IL21,IL6,LAG3,TNFRSF4,TNFSF14,VCAM1
TWIST1	transcription regulator	Activated	2.032	0.00157	0.0184	BCL2,CCN4,CXCL12,ESR1,FGF10,FMOD,IL6,MME,MMP2,VCAN
LTA	cytokine	Activated	2.025	1.31e-05	0.000708	CCL19,CD274,CXCL13,HDC,IL21,IL6,LTA,VCAM1
Fgf	group	Activated	2	0.00361	0.0317	IGF1,IL6,MMP2,VCAM1
Klrk1	transmembrane receptor	Activated	2	0.00497	0.0395	CD96,IRF8,LAG3,SLA2
SELPLG	other	Activated	2	0.00936	0.0572	BCL2A1,CD160,IGF1,LAG3
H2AB3 (includes others)	other	Activated	2	0.0168	0.079	BLK,IGFN1,TNFRSF9,TRAF3IP3
EPHB4	kinase	Activated	2	0.0203	0.082	GATA2,PAX3,POU5F1,ZFP42
CD5	transmembrane receptor	Activated	2	0.0216	0.0843	BCL2,CCR7,IL2RG,WNT10A

## Sheet: Predicted Inhibited_Prim-vs-BrM
Upstream Regulator	Molecule Type	Predicted Activation State	Activation z-score	p-value of overlap	B-H corrected p-value	Target Molecules in Dataset
Alpha catenin	group	Inhibited	-3.679	9.47e-08	1.33e-05	ADAM33,COL15A1,COL5A2,CXCL12,IGF1,IL2RG,IL6,LUM,MMP11,MMP2,MMP23B,SELE,TWIST2,VCAM1
miR-34a-5p (and other miRNAs w/seed GGCAGUG)	mature microRNA	Inhibited	-3.089	0.000267	0.00552	BCL2,CCN5,CD1E,CD96,GFRA1,IKZF3,KDM7A,POU5F1,SCN3A,SERPINB8
GFI1	transcription regulator	Inhibited	-2.961	0.00261	0.0257	CCR7,CD53,GPR18,IL6,LTA,NLRC5,STAT4,TNFSF14,TRAF5
HOXA3	transcription regulator	Inhibited	-2.828	4.1e-06	0.000283	CD160,IKZF1,ITGA4,PLEK,PSTPIP1,RAC2,SLAMF1,TSPAN32
Irgm1	other	Inhibited	-2.778	0.000587	0.00993	CXCL13,GBP5,GBP6,IL6,NLRC5,SELP,TRIM21,XAF1
NOS3	enzyme	Inhibited	-2.62	3.56e-05	0.00143	ADGRE1,CXCL12,IL12B,IL6,MMP2,NPR1,VCAM1
miR-30c-5p (and other miRNAs w/seed GUAAACA)	mature microRNA	Inhibited	-2.619	0.0221	0.0859	ADAMTS15,COL5A2,IL6,LRRC8C,PTGFRN,TP63,VCAN
PPIF	enzyme	Inhibited	-2.6	0.00246	0.0246	CXCL12,DLK1,HOXD8,IL16,IL6,MMP2,PITX2
PSMB11	peptidase	Inhibited	-2.53	0.000141	0.00369	CCR7,COL27A1,COL4A6,CXCL12,GNB3,IL2RG,LIFR,RARRES2,RELT,VCAN
IKZF2	transcription regulator	Inhibited	-2.449	7.03e-05	0.0023	CD53,ICOS,IKZF3,LAG3,STAT4,TNFRSF9
NOSTRIN	transcription regulator	Inhibited	-2.425	2.97e-05	0.00125	BCL2,IL6,MMP2,NPR1,SELE,SELP
KDM1A	enzyme	Inhibited	-2.414	3.22e-05	0.00132	CD22,CD274,CD48,CIITA,CXCL13,FGF10,GBP5,GLT8D2,IKZF3,KCNAB2,LAG3,LY9,NLRC5,PARP14,PLIN4,POU5F1,RARRES2,TOX2,TRIM21,VCAM1
IL27RA	transmembrane receptor	Inhibited	-2.414	7.03e-05	0.0023	CXCL13,IL12B,IL21,IL6,LTA,LTB
INSIG1	other	Inhibited	-2.355	3.11e-05	0.00129	CCR7,CXCL13,DLK1,FABP4,IL12B,IL6,IRF8,LIPG,STARD4,STAT4
Nr1h	group	Inhibited	-2.348	5.68e-05	0.002	BCL2,CCR7,IL12B,IL15,IL6,LIPE,LTB,PLA2G2A,PLIN1,SELP,SLFN12L,STAR
MST1	growth factor	Inhibited	-2.219	0.000124	0.00339	GPC3,IL12B,IL15,IL6,IRF8
N-cor	group	Inhibited	-2.219	0.000162	0.00399	CIDEC,CR2,CXCL14,ESR1,FABP4,IGF1,MMP2,PLIN1,TBX5
mir-21	microRNA	Inhibited	-2.214	1.17e-05	0.00066	BCL2,CCL19,CD19,CD274,GBP3,GBP5,GBP6,IL6,INPP5D,ITK,LTB,MMP2,NLRC5,POU5F1,SLAMF1,TNFRSF9,TYMP,VCAM1
APOE	transporter	Inhibited	-2.214	0.000259	0.00544	ADGRE1,CD40LG,CLEC4C,CYP3A5,ESR1,IGF1,IL12B,IL6,LIPG,M6PR,MMP2,NR1H3,SELE,STAT4,TNFSF14,VCAM1,WNT2
miR-182-5p (and other miRNAs w/seed UUGGCAA)	mature microRNA	Inhibited	-2.2	0.00789	0.0514	BCL2,BCL2L14,ITGA4,NMI,XAF1
mir-181	microRNA	Inhibited	-2.19	0.00896	0.056	BCL2,IL6,IRF8,MME,VCAM1
GPS2	transcription regulator	Inhibited	-2.186	0.00789	0.0514	CR2,IL12B,IL6,LTA,VCAM1
mir-155	microRNA	Inhibited	-2.005	0.000777	0.0118	BCL2,CCL18,CD40LG,FCER2,IL12B,IL6,INPP5D,IRF8,MME
SPRY1	other	Inhibited	-2	0.00147	0.0175	FGF10,IGF1,MMP11,MMP2
SCD	enzyme	Inhibited	-2	0.00738	0.0487	BCL2,IL6,LIPE,TMEM26,TNFRSF9

## Sheet: Predicted Activated_Brm-vs-Prim
Upstream Regulator	Molecule Type	Predicted Activation State	Activation z-score	p-value of overlap	B-H corrected p-value	Target Molecules in Dataset
TCF7L2	transcription regulator	Activated	4.7	5.55e-08	5.27e-05	CLDN11,CPD,CYP51A1,DDC,DEGS1,FGF1,GCLM,GJB1,HAPLN2,IGFBP2,LGI3,MAG,MBP,MOBP,MOG,NKAIN2,OLIG2,OPALIN,PEX5L,PLP1,RSPO2,SLC44A1,SMCO3,SPP1,TMEM123,UGT8,ZNF536
MTOR	kinase	Activated	2.999	0.000142	0.0229	ACOX1,CXCL8,DHFR,ELOB,FASN,GAP43,HBA1/HBA2,HSPB1,MAG,MB,MBP,MOG,MUC1,NDUFA6,PLP1,PRKAR2A,PTH1R,SERPINB1,TMLHE
SH3TC2	other	Activated	2.236	0.000255	0.0338	CYP51A1,GJB1,MAG,MBP,MOBP

## Sheet: Predicted Inhibited_BrM-vs-Prim
Upstream Regulator	Molecule Type	Predicted Activation State	Activation z-score	p-value of overlap	B-H corrected p-value	Target Molecules in Dataset
GRIN3A	ion channel	Inhibited	-3.873	9.37e-09	3.46e-05	ADCY8,CADM2,CDH10,CNTNAP4,CPNE4,GABRA1,GABRG2,GDA,HPSE,LGI1,NCAM2,SLC4A10,SLITRK1,SNCA,TRPM3
FMR1	translation regulator	Inhibited	-3.475	5.71e-08	5.27e-05	APP,BCAS1,CFL1,EIF1AX,GABRA1,GABRG2,GAP43,GRIN1,GRM3,MAP1B,PCDH10,SHISA7,SLC24A2,SYP,UQCRQ,VGF
BACH1	transcription regulator	Inhibited	-2.219	0.00151	0.0921	CALM1 (includes others),GCLM,NDUFA6,NDUFB6,NQO1,SPP1
mir-137	microRNA	Inhibited	-2	0.00031	0.037	APP,CLDN11,GABRA1,NRXN1
ZNF217	transcription regulator	Inhibited	-2	0.000834	0.0669	CITED1,DPP6,HAPLN1,LMO3,NLGN1,OLIG2,PAX6
HSD17B4	enzyme	Inhibited	-2	0.00145	0.0921	ACOX1,FASN,PEX11A,PTCH2
